# Supplementary material for: Differential responses of the gut transcriptome to plant protein diets in farmed Atlantic salmon
Source: BMC Genomics. 2016 Feb 29;17:156. doi: 10.1186/s12864-016-2473-0 (PMC4772681; doi:10.1186/s12864-016-2473-0)
Supplement: Additional file 2: — List of RNA targets differentially expressed in distal gut of Atlantic salmon fed plant protein diets, relative to control fish meal (FM) diet, with cut-off criteria of adjusted P- value < 0.2 and absolute Log 2 fold change ≥ 0.5 (equal to absolute fold change ≥ 1.4). Plant-protein diets were enriched with either soy protein concentrate (SPC), bean protein concentrate (BPC), both SPC and BPC or soybean meal (SBM). Fish RNA targets were mapped to human orthologs (HGNC gene names and symbols) using Ensembl database (BLASTX, E-value < 0.001). The fold changes of the redundant RNA targets were averaged to provide a gene fold change. (XLSX 335 kb) [file 12864_2016_2473_MOESM2_ESM.xlsx]

## Sheet: Add file 2
Additional file 2
List of RNA targets differentially expressed in distal gut of Atlantic salmon fed plant protein diets, relative to control fish meal (FM) diet, with cut-off criteria of adjusted
P-value < 0.2 and absolute Log2 fold change ≥ 0.5 (equal to absolute fold change ≥ 1.4). Plant-protein diets were enriched with either soy protein concentrate (SPC),
bean protein concentrate (BPC), both SPC and BPC or soybean meal (SBM). Fish RNA targets were mapped to human orthologs (HGNC gene names and symbols)
using Ensembl database (BLASTX, E-value < 0.001). The fold changes of the redundant RNA targets were averaged to provide a gene fold change.
			RNA target	RNA target	RNA target	HGNC			Gene	Gene
Diet ID	Diet description	Probe ID	Log2 FC	P-value	adjusted P-value	gene symbol	Gene name		Log2 FC	fold change
								.
S45	45% SPC	Ssa#DY723808	4.902	6e-05	0.036628	B4GALNT1	beta-1,4-N-acetyl-galactosaminyl transferase 1	.	4.902	29.8985
								.
S45	45% SPC	Ssa#DW180108	4.635	0.00011	0.051579	NEGR1	neuronal growth regulator 1	.	4.635	24.847
								.
S45	45% SPC	Omy#S15323107	3.851	0.0005	0.12274	CREB1	cAMP responsive element binding protein 1	.	3.851	14.43
								.
S45	45% SPC	Ssa#DW562792	3.811	0.00036	0.107305	SLC10A4	solute carrier family 10, member 4	.	3.811	14.0354
								.
S45	45% SPC	Ssa#DW565482	3.658	5e-05	0.035662	APBB1	amyloid beta (A4) precursor protein-binding, family B, member 1 (Fe65)	.	3.658	12.6231
								.
S45	45% SPC	Omy#CA361182	3.507	0.00043	0.113767	KIAA0368	KIAA0368	.	3.507	11.3687
								.
S45	45% SPC	Omy#CA359905	3.044	4e-05	0.030049	LZTFL1	leucine zipper transcription factor-like 1	.	3.044	8.24775
								.
S45	45% SPC	Ssa#CX357729	2.956	0.00039	0.109664	MPP2	membrane protein, palmitoylated 2 (MAGUK p55 subfamily member 2)	.	2.956	7.7597
								.
S45	45% SPC	Omy#CA385475	2.946	0.0007	0.143655	ANKRD26	ankyrin repeat domain 26	.	2.946	7.7061
								.
S45	45% SPC	Ssa#DN165092	2.653	0.00017	0.062867	NAIF1	nuclear apoptosis inducing factor 1	.	2.653	6.28974
								.
S45	45% SPC	Ssa#STIR24861	2.575	0.00111	0.192489	TMA16	translation machinery associated 16 homolog (S. cerevisiae)	.	2.575	5.95871
								.
S45	45% SPC	Omy#TC165340	2.542	0.00103	0.188135	MGAT3	mannosyl (beta-1,4-)-glycoprotein beta-1,4-N-acetylglucosaminyltransferase	.	2.542	5.82396
								.
S45	45% SPC	Omy#CX029561	2.526	0.00038	0.109664	VPS9D1	VPS9 domain containing 1	.	2.526	5.75973
								.
S45	45% SPC	Ssa#S30291198	2.5	0.00113	0.192489	CXorf21	chromosome X open reading frame 21	.	2.5	5.65685
								.
S45	45% SPC	Ssa#CK991102	2.471	0.00037	0.107747	HIPK1	homeodomain interacting protein kinase 1	.	2.471	5.54428
								.
S45	45% SPC	Omy#CF752926	3.703	0.00061	0.136947	RRBP1	ribosome binding protein 1	.	2.457	5.49074
S45	45% SPC	Omy#TC153723	1.211	0.00044	0.114344	RRBP1	ribosome binding protein 1	.
								.
S45	45% SPC	Ssa#DY719858	2.302	0.00012	0.052824	CHD2	chromodomain helicase DNA binding protein 2	.	2.302	4.93141
								.
S45	45% SPC	Ssa#TC111513	2.174	0.00109	0.192489	SUZ12	SUZ12 polycomb repressive complex 2 subunit	.	2.174	4.51273
								.
S45	45% SPC	Ssa#CB513179	1.839	0.00089	0.169593	SMAP1	small ArfGAP 1	.	1.839	3.57762
								.
S45	45% SPC	Ssa#S32006796	1.635	0	0.004118	G6PC	glucose-6-phosphatase, catalytic subunit	.	1.635	3.10588
								.
S45	45% SPC	Ssa#DY741343	1.735	1e-05	0.015962	CYP51A1	cytochrome P450, family 51, subfamily A, polypeptide 1	.	1.616	3.06524
S45	45% SPC	Ssa#DY731118_S	1.497	1e-05	0.017786	CYP51A1	cytochrome P450, family 51, subfamily A, polypeptide 1	.
								.
S45	45% SPC	Ssa#S18866334	1.584	0.00043	0.113767	LAMA2	laminin, alpha 2	.	1.537	2.9019
S45	45% SPC	Ssa#S35506634	1.49	0.00112	0.192489	LAMA2	laminin, alpha 2	.
								.
S45	45% SPC	Ssa#STIR25766	1.446	0.00078	0.157839	TESK2	testis-specific kinase 2	.	1.446	2.72452
								.
S45	45% SPC	Ssa#S30292033	1.521	0	9e-06	ACAT2	acetyl-CoA acetyltransferase 2	.	1.396	2.63171
S45	45% SPC	Omy#TC133681	1.271	0.00017	0.063588	ACAT2	acetyl-CoA acetyltransferase 2	.
								.
S45	45% SPC	Ssa#S18892351	1.341	0.00015	0.060958	CFTR	cystic fibrosis transmembrane conductance regulator (ATP-binding cassette sub-family C, member 7)	.	1.341	2.53327
								.
S45	45% SPC	Ssa#STIR00099_4	1.49	0	0.000656	SC5D	sterol-C5-desaturase	.	1.311	2.48113
S45	45% SPC	Ssa#STIR00099_3	1.308	0	0.000635	SC5D	sterol-C5-desaturase	.
S45	45% SPC	Ssa#STIR00099_2	1.244	0	0.000744	SC5D	sterol-C5-desaturase	.
S45	45% SPC	Ssa#STIR44252	1.202	0	0.008022	SC5D	sterol-C5-desaturase	.
								.
S45	45% SPC	Omy#S22921272	1.369	0	0.006383	PRF1	perforin 1 (pore forming protein)	.	1.3105	2.48027
S45	45% SPC	Omy#S22921460	1.252	4e-05	0.03096	PRF1	perforin 1 (pore forming protein)	.
								.
S45	45% SPC	Ssa#STIR25485	1.252	0.00043	0.113767	TAF2	TAF2 RNA polymerase II, TATA box binding protein (TBP)-associated factor, 150kDa	.	1.252	2.38171
								.
S45	45% SPC	Ssa#STIR13411	1.215	0.00067	0.140607	GRHPR	glyoxylate reductase/hydroxypyruvate reductase	.	1.215	2.32141
								.
S45	45% SPC	Ssa#DY725570	1.177	0.00105	0.190919	CYP2A7	cytochrome P450, family 2, subfamily A, polypeptide 7	.	1.177	2.26106
								.
S45	45% SPC	Ssa#S35548527	1.173	0	0.008653	HMOX2	heme oxygenase (decycling) 2	.	1.173	2.2548
								.
S45	45% SPC	Ssa#STIR23751	1.128	0.00023	0.078876	SLC25A23	solute carrier family 25 (mitochondrial carrier; phosphate carrier), member 23	.	1.128	2.18556
								.
S45	45% SPC	Ssa#S31963070	1.386	1e-05	0.016113	ELOVL2	ELOVL fatty acid elongase 2	.	1.11729	2.16938
S45	45% SPC	Ssa#STIR00047_3	0.91	1e-05	0.017786	ELOVL2	ELOVL fatty acid elongase 2	.
S45	45% SPC	Ssa#DW531881	0.9	0.00014	0.05685	ELOVL2	ELOVL fatty acid elongase 2	.
S45	45% SPC	Ssa#STIR00047_2	0.843	2e-05	0.021616	ELOVL2	ELOVL fatty acid elongase 2	.
S45	45% SPC	Ssa#STIR00151_2	1.231	4e-05	0.03165	ELOVL2	ELOVL fatty acid elongase 2	.
S45	45% SPC	Ssa#STIR00151_3	1.29	2e-05	0.020366	ELOVL2	ELOVL fatty acid elongase 2	.
S45	45% SPC	Ssa#STIR00151_4	1.261	1e-05	0.017786	ELOVL2	ELOVL fatty acid elongase 2	.
								.
S45	45% SPC	Ssa#S30292772	1.114	0.00012	0.05172	TRIM25	tripartite motif containing 25	.	1.114	2.16445
								.
S45	45% SPC	Ssa#STIR00153_2	1.498	0	0.005774	FADS2	fatty acid desaturase 2	.	1.05337	2.07538
S45	45% SPC	Ssa#STIR00100_3	1.037	0.00112	0.192489	FADS2	fatty acid desaturase 2	.
S45	45% SPC	Ssa#STIR00100_4	0.892	7e-05	0.042934	FADS2	fatty acid desaturase 2	.
S45	45% SPC	Ssa#STIR00100_2	0.715	0.00062	0.136947	FADS2	fatty acid desaturase 2	.
S45	45% SPC	Ssa#S18892244	1.537	2e-05	0.021704	FADS2	fatty acid desaturase 2	.
S45	45% SPC	Ssa#STIR00094_2	1.078	1e-05	0.017786	FADS2	fatty acid desaturase 2	.
S45	45% SPC	Ssa#STIR00094_3	0.843	0.0001	0.048982	FADS2	fatty acid desaturase 2	.
S45	45% SPC	Ssa#STIR00094_4	0.827	8e-05	0.045562	FADS2	fatty acid desaturase 2	.
								.
S45	45% SPC	Ssa#STIR24420	1.051	0	0.003654	TM7SF2	transmembrane 7 superfamily member 2	.	1.0445	2.06265
S45	45% SPC	Ssa#S31963099_S	1.038	0	0.004118	TM7SF2	transmembrane 7 superfamily member 2	.
								.
S45	45% SPC	Ssa#STIR16974	1.201	0	0.000751	DHCR7	7-dehydrocholesterol reductase	.	0.961833	1.94778
S45	45% SPC	Ssa#STIR00031_4	0.994	0	0.006656	DHCR7	7-dehydrocholesterol reductase	.
S45	45% SPC	Ssa#STIR00031_2	0.966	2e-05	0.020366	DHCR7	7-dehydrocholesterol reductase	.
S45	45% SPC	Ssa#STIR00031_3	0.954	0.00014	0.057589	DHCR7	7-dehydrocholesterol reductase	.
S45	45% SPC	Ssa#S30286041	0.846	5e-05	0.034131	DHCR7	7-dehydrocholesterol reductase	.
S45	45% SPC	Ssa#S18867829	0.81	0.00044	0.113767	DHCR7	7-dehydrocholesterol reductase	.
								.
S45	45% SPC	Ssa#S18892253	1.065	1e-05	0.017786	FADS1	fatty acid desaturase 1	.	0.9175	1.88884
S45	45% SPC	Ssa#STIR00093_2	1.026	1e-05	0.015962	FADS1	fatty acid desaturase 1	.
S45	45% SPC	Ssa#STIR00093_4	0.942	0.00011	0.051491	FADS1	fatty acid desaturase 1	.
S45	45% SPC	Ssa#STIR00093_3	0.637	0.00081	0.159997	FADS1	fatty acid desaturase 1	.
								.
S45	45% SPC	Ssa#S35581696	0.85	0.00041	0.113279	S100P	S100 calcium binding protein P	.	0.85	1.8025
								.
S45	45% SPC	Ssa#STIR21254	0.85	1e-05	0.017786	FDFT1	farnesyl-diphosphate farnesyltransferase 1	.	0.85	1.8025
								.
S45	45% SPC	Ssa#EL698468	0.823	0.00016	0.062244	RSF1	remodeling and spacing factor 1	.	0.823	1.76908
								.
S45	45% SPC	Ssa#STIR16963	0.811	0.00028	0.092815	VWA7	von Willebrand factor A domain containing 7	.	0.811	1.75443
								.
S45	45% SPC	Ssa#S35547171	0.809	9e-05	0.046199	FHL1	four and a half LIM domains 1	.	0.809	1.752
								.
S45	45% SPC	Ssa#DW575876	0.787	0.00053	0.12714	SLC39A4	solute carrier family 39 (zinc transporter), member 4	.	0.787	1.72548
								.
S45	45% SPC	Omy#S34424794	0.761	5e-05	0.033308	KAT6B	K(lysine) acetyltransferase 6B	.	0.761	1.69466
								.
S45	45% SPC	Ssa#S30284512	0.752	0.00032	0.10032	CISD1	CDGSH iron sulfur domain 1	.	0.752	1.68413
								.
S45	45% SPC	Ssa#STIR03017	0.748	0.00045	0.11475	PSMA7	proteasome (prosome, macropain) subunit, alpha type, 7	.	0.748	1.67946
								.
S45	45% SPC	Ssa#STIR17178	0.78	2e-05	0.019102	CDCA3	cell division cycle associated 3	.	0.7455	1.67656
S45	45% SPC	Ssa#STIR18075	0.711	2e-05	0.021616	CDCA3	cell division cycle associated 3	.
								.
S45	45% SPC	Ssa#S35700145	0.776	9e-05	0.046199	SLC27A2	solute carrier family 27 (fatty acid transporter), member 2	.	0.725333	1.65328
S45	45% SPC	Ssa#STIR26252x	0.736	0.00055	0.129156	SLC27A2	solute carrier family 27 (fatty acid transporter), member 2	.
S45	45% SPC	Ssa#STIR26252	0.664	0.00053	0.12714	SLC27A2	solute carrier family 27 (fatty acid transporter), member 2	.
								.
S45	45% SPC	Ssa#S18840961	0.719	0.00033	0.101692	TRIM39	tripartite motif containing 39	.	0.719	1.64604
								.
S45	45% SPC	Ssa#S30240252	0.703	0.00114	0.192489	PFDN5	prefoldin subunit 5	.	0.703	1.62789
								.
S45	45% SPC	Ssa#STIR12319	0.776	0.00012	0.052824	ANXA2	annexin A2	.	0.702	1.62676
S45	45% SPC	Ssa#STIR09537	0.696	0.00031	0.10032	ANXA2	annexin A2	.
S45	45% SPC	Ssa#KSS2151	0.634	0.00089	0.169593	ANXA2	annexin A2	.
								.
S45	45% SPC	Ssa#STIR18004	0.725	0.00032	0.10032	TXNIP	thioredoxin interacting protein	.	0.6838	1.60637
S45	45% SPC	Ssa#STIR06114	0.714	0.00015	0.060395	TXNIP	thioredoxin interacting protein	.
S45	45% SPC	Ssa#STIR01435	0.666	0.00062	0.136947	TXNIP	thioredoxin interacting protein	.
S45	45% SPC	Ssa#STIR12210	0.666	0.00121	0.194768	TXNIP	thioredoxin interacting protein	.
S45	45% SPC	Ssa#S35667954	0.648	0.00091	0.169593	TXNIP	thioredoxin interacting protein	.
								.
S45	45% SPC	Ssa#STIR37785	0.669	0.00011	0.050709	RNF144B	ring finger protein 144B	.	0.669	1.58997
								.
S45	45% SPC	Ssa#STIR12725	0.716	4e-05	0.03096	DDT	D-dopachrome tautomerase	.	0.6624	1.58271
S45	45% SPC	Ssa#STIR03039	0.703	8e-05	0.043112	DDT	D-dopachrome tautomerase	.
S45	45% SPC	Ssa#STIR03016	0.665	0.00011	0.051258	DDT	D-dopachrome tautomerase	.
S45	45% SPC	Ssa#S35697157	0.636	0.00062	0.136947	DDT	D-dopachrome tautomerase	.
S45	45% SPC	Ssa#S35697157_S	0.592	0.00106	0.190919	DDT	D-dopachrome tautomerase	.
								.
S45	45% SPC	Ssa#TC107862	0.668	0.00017	0.062867	CYP2F1	cytochrome P450, family 2, subfamily F, polypeptide 1	.	0.649	1.56808
S45	45% SPC	Ssa#TC107862_S	0.63	0.00059	0.134572	CYP2F1	cytochrome P450, family 2, subfamily F, polypeptide 1	.
								.
S45	45% SPC	Ssa#S18868148	0.64	2e-05	0.019102	CYB5R3	cytochrome b5 reductase 3	.	0.64	1.55833
								.
S45	45% SPC	Ssa#STIR08188	0.626	0.00044	0.113767	PBK	PDZ binding kinase	.	0.626	1.54328
								.
S45	45% SPC	Ssa#S30257510	0.701	0.00038	0.109664	PSMD14	proteasome (prosome, macropain) 26S subunit, non-ATPase, 14	.	0.625	1.54221
S45	45% SPC	Ssa#STIR04028	0.549	0.00121	0.194768	PSMD14	proteasome (prosome, macropain) 26S subunit, non-ATPase, 14	.
								.
S45	45% SPC	Ssa#STIR34376	0.622	0.00039	0.109664	RB1CC1	RB1-inducible coiled-coil 1	.	0.622	1.53901
								.
S45	45% SPC	Ssa#DW181349	0.622	0.00039	0.109664	ATP5A1	ATP synthase, H+ transporting, mitochondrial F1 complex, alpha subunit 1, cardiac muscle	.	0.622	1.53901
								.
S45	45% SPC	Ssa#S35559478	0.616	0.00065	0.138882	FZD8	frizzled family receptor 8	.	0.616	1.53262
								.
S45	45% SPC	Ssa#KSS234_S	0.658	9e-05	0.046199	ATP5E	ATP synthase, H+ transporting, mitochondrial F1 complex, epsilon subunit	.	0.606	1.52203
S45	45% SPC	Ssa#STIR02495	0.554	0.00053	0.12714	ATP5E	ATP synthase, H+ transporting, mitochondrial F1 complex, epsilon subunit	.
								.
S45	45% SPC	Ssa#S35567849	0.601	0.00088	0.169593	EPPK1	epiplakin 1	.	0.601	1.51677
								.
S45	45% SPC	Ssa#S35671536	0.6	0.0009	0.169593	TACC3	transforming, acidic coiled-coil containing protein 3	.	0.6	1.51572
								.
S45	45% SPC	Ssa#S35694066	0.6	0.00018	0.065719	KPNA2	karyopherin alpha 2 (RAG cohort 1, importin alpha 1)	.	0.6	1.51572
								.
S45	45% SPC	Ssa#S35579820	0.598	0.00069	0.143655	HYOU1	hypoxia up-regulated 1	.	0.598	1.51362
								.
S45	45% SPC	Ssa#STIR05346	0.62	4e-05	0.03165	PEBP1	phosphatidylethanolamine binding protein 1	.	0.574	1.48865
S45	45% SPC	Ssa#STIR01440	0.581	0.00047	0.118629	PEBP1	phosphatidylethanolamine binding protein 1	.
S45	45% SPC	Ssa#STIR03038	0.521	0.00057	0.132488	PEBP1	phosphatidylethanolamine binding protein 1	.
								.
S45	45% SPC	Ssa#S30285284	0.572	0.00032	0.10032	PSMB7	proteasome (prosome, macropain) subunit, beta type, 7	.	0.572	1.48658
								.
S45	45% SPC	Ssa#S32004799	0.563	0.00075	0.152094	FKBP2	FK506 binding protein 2, 13kDa	.	0.563	1.47734
								.
S45	45% SPC	Ssa#TC103174	0.561	0.0006	0.135258	KIF2C	kinesin family member 2C	.	0.561	1.47529
								.
S45	45% SPC	Ssa#STIR16961	0.56	0.00029	0.096239	BNIP3	BCL2/adenovirus E1B 19kDa interacting protein 3	.	0.56	1.47427
								.
S45	45% SPC	Omy#S32040305	0.515	0.00091	0.169593	ETNPPL	ethanolamine-phosphate phospho-lyase	.	0.515	1.42899
								.
S45	45% SPC	Ssa#STIR08607	-0.533	0.00083	0.162716	ZFP36L1	ZFP36 ring finger protein-like 1	.	-0.533	-1.44693
								.
S45	45% SPC	Ssa#S35550804	-0.564	0.00069	0.143655	JUND	jun D proto-oncogene	.	-0.564	-1.47836
								.
S45	45% SPC	Ssa#STIR25226	-0.567	0.00091	0.169593	ARGLU1	arginine and glutamate rich 1	.	-0.567	-1.48144
								.
S45	45% SPC	Omy#TC159810	-0.577	0.00033	0.101692	BYSL	bystin-like	.	-0.577	-1.49174
								.
S45	45% SPC	Ssa#TC94316	-0.584	0.00016	0.061774	HNRNPA1	heterogeneous nuclear ribonucleoprotein A1	.	-0.584	-1.499
								.
S45	45% SPC	Ssa#S35701755	-0.584	0.00079	0.158396	PLAC8L1	PLAC8-like 1	.	-0.584	-1.499
								.
S45	45% SPC	Ssa#S35659888	-0.612	0.00122	0.194768	SURF6	surfeit 6	.	-0.612	-1.52838
								.
S45	45% SPC	Omy#S34425779	-0.635	0.00034	0.101692	POLA2	polymerase (DNA directed), alpha 2, accessory subunit	.	-0.635	-1.55294
								.
S45	45% SPC	Ssa#STIR13219	-0.636	0.00052	0.12714	PTEN	phosphatase and tensin homolog	.	-0.636	-1.55401
								.
S45	45% SPC	Ssa#TC71207	-0.628	0.00014	0.057235	NOP58	NOP58 ribonucleoprotein	.	-0.636	-1.55401
S45	45% SPC	Ssa#TC74935	-0.644	0.00024	0.080237	NOP58	NOP58 ribonucleoprotein	.
								.
S45	45% SPC	Omy#S15319560	-0.649	0.00119	0.194768	EIF2B3	eukaryotic translation initiation factor 2B, subunit 3 gamma, 58kDa	.	-0.649	-1.56808
								.
S45	45% SPC	Ssa#S35673279	-0.656	0.00012	0.05172	AKAP2	A kinase (PRKA) anchor protein 2	.	-0.656	-1.57571
								.
S45	45% SPC	Ssa#S35510656	-0.666	0.00107	0.190919	ANKH	ANKH inorganic pyrophosphate transport regulator	.	-0.666	-1.58667
								.
S45	45% SPC	Omy#CB486506	-0.666	0.00042	0.113699	MT1B	metallothionein 1B	.	-0.666	-1.58667
								.
S45	45% SPC	Ssa#STIR07847	-0.611	0.00034	0.101692	PCNA	proliferating cell nuclear antigen	.	-0.667333	-1.58813
S45	45% SPC	Ssa#STIR06367	-0.691	4e-05	0.03165	PCNA	proliferating cell nuclear antigen	.
S45	45% SPC	Omy#S15296654	-0.7	3e-05	0.022187	PCNA	proliferating cell nuclear antigen	.
								.
S45	45% SPC	Ssa#STIR21807	-0.688	0.0001	0.049617	G3BP1	GTPase activating protein (SH3 domain) binding protein 1	.	-0.688	-1.61105
								.
S45	45% SPC	Ssa#S35606171	-0.699	0.00023	0.079606	NASP	nuclear autoantigenic sperm protein (histone-binding)	.	-0.699	-1.62338
								.
S45	45% SPC	Ssa#S18891023	-0.703	0.00014	0.056689	MSH6	mutS homolog 6	.	-0.703	-1.62789
								.
S45	45% SPC	Ssa#NP9934311	-0.712	0.00023	0.079606	TRAV38-1	T cell receptor alpha variable 38-1	.	-0.712	-1.63807
								.
S45	45% SPC	Ssa#S35661535	-0.722	9e-05	0.046199	DCTPP1	dCTP pyrophosphatase 1	.	-0.722	-1.64947
								.
S45	45% SPC	Ssa#STIR21406	-0.762	0.00074	0.150988	TOMM7	translocase of outer mitochondrial membrane 7 homolog (yeast)	.	-0.762	-1.69584
								.
S45	45% SPC	Ssa#STIR21597	-0.764	0.00065	0.138882	JUN	jun proto-oncogene	.	-0.764	-1.69819
								.
S45	45% SPC	Ssa#STIR15637	-0.766	0.00012	0.05172	RNF138	ring finger protein 138, E3 ubiquitin protein ligase	.	-0.766	-1.70055
								.
S45	45% SPC	Ssa#CA062362	-0.797	0.00029	0.095284	DSCC1	DNA replication and sister chromatid cohesion 1	.	-0.797	-1.73748
								.
S45	45% SPC	Ssa#S37959137	-0.827	0.00061	0.136947	TRAV9-2	T cell receptor alpha variable 9-2	.	-0.827	-1.77399
								.
S45	45% SPC	Ssa#S30242228	-0.852	0.00122	0.194768	BTG3	BTG family, member 3	.	-0.852	-1.805
								.
S45	45% SPC	Ssa#KSS1976	-0.768	0.00054	0.127852	HSPA5	heat shock 70kDa protein 5 (glucose-regulated protein, 78kDa)	.	-0.90125	-1.86768
S45	45% SPC	Ssa#S30242582	-0.874	2e-05	0.021616	HSPA5	heat shock 70kDa protein 5 (glucose-regulated protein, 78kDa)	.
S45	45% SPC	Ssa#STIR11952	-0.914	1e-05	0.012607	HSPA5	heat shock 70kDa protein 5 (glucose-regulated protein, 78kDa)	.
S45	45% SPC	Ssa#STIR17101	-1.049	5e-05	0.036591	HSPA5	heat shock 70kDa protein 5 (glucose-regulated protein, 78kDa)	.
								.
S45	45% SPC	Ssa#STIR18248	-0.915	0.00065	0.138882	CACNA1B	calcium channel, voltage-dependent, N type, alpha 1B subunit	.	-0.915	-1.88557
								.
S45	45% SPC	Ssa#STIR11702	-0.933	0.00078	0.157087	RNF182	ring finger protein 182	.	-0.933	-1.90924
								.
S45	45% SPC	Ssa#S30289734	-0.946	0.00119	0.194768	ZFP1	ZFP1 zinc finger protein	.	-0.946	-1.92652
								.
S45	45% SPC	Ssa#S48434199	-0.828	0.00086	0.167316	EGLN3	egl-9 family hypoxia-inducible factor 3	.	-0.9615	-1.94733
S45	45% SPC	Ssa#S31982973	-1.095	8e-05	0.045988	EGLN3	egl-9 family hypoxia-inducible factor 3	.
								.
S45	45% SPC	Omy#CA378053	-0.974	0.00065	0.138882	SHANK3	SH3 and multiple ankyrin repeat domains 3	.	-0.974	-1.96428
								.
S45	45% SPC	Omy#TC164980	-0.859	0.00022	0.077973	OTOP2	otopetrin 2	.	-0.9965	-1.99515
S45	45% SPC	Ssa#S30237015	-1.134	1e-05	0.017786	OTOP2	otopetrin 2	.
								.
S45	45% SPC	Ssa#STIR19395	-0.86	7e-05	0.040433	ALAS1	aminolevulinate, delta-, synthase 1	.	-1.012	-2.0167
S45	45% SPC	Ssa#S30293918	-1.164	0.00056	0.130577	ALAS1	aminolevulinate, delta-, synthase 1	.
								.
S45	45% SPC	Ssa#TC103697	-1.003	9e-05	0.046632	MCM2	minichromosome maintenance complex component 2	.	-1.0225	-2.03144
S45	45% SPC	Ssa#S18888540	-1.042	6e-05	0.038167	MCM2	minichromosome maintenance complex component 2	.
								.
S45	45% SPC	Ssa#EG930234	-1.031	0.00049	0.121439	ALOX5	arachidonate 5-lipoxygenase	.	-1.031	-2.04344
								.
S45	45% SPC	Ssa#S30262006	-0.938	4e-05	0.03165	CDCA7	cell division cycle associated 7	.	-1.0345	-2.0484
S45	45% SPC	Ssa#S30277130	-1.131	7e-05	0.042934	CDCA7	cell division cycle associated 7	.
								.
S45	45% SPC	Ssa#STIR13082	-0.965	9e-05	0.046199	PFKFB3	6-phosphofructo-2-kinase/fructose-2,6-biphosphatase 3	.	-1.0675	-2.0958
S45	45% SPC	Ssa#STIR07762	-1.17	0	0.003654	PFKFB3	6-phosphofructo-2-kinase/fructose-2,6-biphosphatase 3	.
								.
S45	45% SPC	Ssa#STIR18245	-1.118	3e-05	0.022187	MPZL2	myelin protein zero-like 2	.	-1.118	-2.17046
								.
S45	45% SPC	Ssa#S35516113	-1.146	1e-05	0.015962	CLIC5	chloride intracellular channel 5	.	-1.146	-2.21299
								.
S45	45% SPC	Ssa#S18848194	-1.155	0.00082	0.161089	CFD	complement factor D (adipsin)	.	-1.155	-2.22684
								.
S45	45% SPC	Ssa#STIR21065	-1.237	0	0.006364	RCC2	regulator of chromosome condensation 2	.	-1.237	-2.35708
								.
S45	45% SPC	Ssa#S35533728	-1.16	0.00012	0.05172	MMP13	matrix metallopeptidase 13 (collagenase 3)	.	-1.24	-2.36199
S45	45% SPC	Ssa#CL13Contig1	-1.314	2e-05	0.020366	MMP13	matrix metallopeptidase 13 (collagenase 3)	.
S45	45% SPC	Ssa#AJ424540	-1.246	9e-05	0.046199	MMP13	matrix metallopeptidase 13 (collagenase 3)	.
								.
S45	45% SPC	Ssa#S31968567	-1.28	0.00065	0.138882	NEURL1	neuralized E3 ubiquitin protein ligase 1	.	-1.28	-2.42839
								.
S45	45% SPC	Ssa#S30268584	-1.457	0.00112	0.192489	DDX21	DEAD (Asp-Glu-Ala-Asp) box helicase 21	.	-1.457	-2.74537
								.
S45	45% SPC	Ssa#S35562500	-1.477	0.00123	0.196193	WIPI1	WD repeat domain, phosphoinositide interacting 1	.	-1.477	-2.78369
								.
S45	45% SPC	Ssa#S18890448	-1.504	0	0.001156	MCM5	minichromosome maintenance complex component 5	.	-1.504	-2.83628
								.
S45	45% SPC	Ssa#STIR21463	-1.574	0.00099	0.182989	MRC1	mannose receptor, C type 1	.	-1.574	-2.97729
								.
S45	45% SPC	Ssa#STIR16169	-1.582	0.00054	0.129015	ZMYND8	zinc finger, MYND-type containing 8	.	-1.582	-2.99385
								.
S45	45% SPC	Ssa#TC76445	-1.842	0.0012	0.194768	ATF7IP	activating transcription factor 7 interacting protein	.	-1.842	-3.58507
								.
S45	45% SPC	Ssa#S30271471	-2.046	0.00079	0.158396	P2RY1	purinergic receptor P2Y, G-protein coupled, 1	.	-2.046	-4.12959
								.
S45	45% SPC	Ssa#S35567209	-2.435	0.00047	0.118629	ARL4D	ADP-ribosylation factor-like 4D	.	-2.435	-5.40764
								.
S45	45% SPC	Omy#CX257267	-2.523	0.00043	0.113767	AGL	amylo-alpha-1, 6-glucosidase, 4-alpha-glucanotransferase	.	-2.523	-5.74776
								.
S45	45% SPC	Omy#S34308910	-2.569	0.00034	0.101692	TFAP2A	transcription factor AP-2 alpha (activating enhancer binding protein 2 alpha)	.	-2.569	-5.93398
								.
S45	45% SPC	Ssa#S35025085	-2.642	0.00097	0.179203	SERPING1	serpin peptidase inhibitor, clade G (C1 inhibitor), member 1	.	-2.642	-6.24196
								.
S45	45% SPC	Ssa#S35702164	-2.668	0.00126	0.199368	ECE2	endothelin converting enzyme 2	.	-2.668	-6.35548
								.
S45	45% SPC	Ssa#STIR00019_3	-2.693	0.00116	0.193579	C7	complement component 7	.	-2.693	-6.46657
								.
S45	45% SPC	Omy#BX910554	-2.825	0.00033	0.101295	ZNF232	zinc finger protein 232	.	-2.825	-7.08614
								.
S45	45% SPC	Ssa#STIR12307	-2.917	0.00116	0.193579	FLT3	fms-related tyrosine kinase 3	.	-2.917	-7.55274
								.
S45	45% SPC	Omy#TC144175	-3.086	3e-05	0.022187	TTI1	TELO2 interacting protein 1	.	-3.086	-8.49139
								.
S45	45% SPC	Omy#CA355753	-3.126	0.00016	0.062867	MPP5	membrane protein, palmitoylated 5 (MAGUK p55 subfamily member 5)	.	-3.126	-8.73011
								.
S45	45% SPC	Omy#CA375336	-3.154	7e-05	0.043112	GBE1	glucan (1,4-alpha-), branching enzyme 1	.	-3.154	-8.9012
								.
S45	45% SPC	Ssa#S36152597	-3.198	0.00056	0.130137	FABP6	fatty acid binding protein 6, ileal	.	-3.198	-9.17686
								.
S45	45% SPC	Ssa#STIR36857	-3.281	0.00115	0.193579	CKMT2	creatine kinase, mitochondrial 2 (sarcomeric)	.	-3.281	-9.72029
								.
S45	45% SPC	Omy#BX299475	-3.291	0.00088	0.169593	WDR63	WD repeat domain 63	.	-3.291	-9.7879
								.
S45	45% SPC	Ssa#S35486981	-3.467	0.00107	0.190919	FILIP1	filamin A interacting protein 1	.	-3.467	-11.0579
								.
S45	45% SPC	Omy#S23931884	-6.712	0.00031	0.10032	PAPPA2	pappalysin 2	.	-6.712	-104.837
								.
S45	45% SPC	Ssa#STIR09120	-0.706	3e-05	0.022187	no hit		.
								.
S45	45% SPC	Omy#CA369140	-0.64	0.00039	0.109664	no hit		.
								.
S45	45% SPC	Ssa#STIR26075	-0.655	0.00013	0.056645	no hit		.
								.
S45	45% SPC	Ssa#STIR15695	-0.685	0.00107	0.190919	no hit		.
								.
S45	45% SPC	Omy#S18150579	0.735	0.00059	0.134572	no hit		.
								.
S45	45% SPC	Ssa#STIR12227	-1.094	0.00021	0.07647	no hit		.
								.
S45	45% SPC	Ssa#STIR12413	-0.87	0.00122	0.194768	no hit		.
								.
S45	45% SPC	Ssa#STIR14645	-0.925	0	0.002751	no hit		.
								.
S45	45% SPC	Ssa#STIR15315	-0.978	0.00116	0.193579	no hit		.
								.
S45	45% SPC	Ssa#STIR15330	-1.459	0.00019	0.069677	no hit		.
								.
S45	45% SPC	Ssa#STIR15621	0.661	0.00021	0.07489	no hit		.
								.
S45	45% SPC	Ssa#STIR24731	0.681	7e-05	0.042934	no hit		.
								.
S45	45% SPC	Ssa#STIR26167	-3.174	0.00042	0.113767	no hit		.
								.
S45	45% SPC	Ssa#EG919537	-0.649	0.00045	0.11475	no hit		.
								.
S45	45% SPC	Ssa#STIR22410	-0.876	3e-05	0.028729	no hit		.
								.
S45	45% SPC	Ssa#S31987444	0.945	0.00023	0.079606	no hit		.
								.
S45	45% SPC	Ssa#STIR10797	-1.342	0.0007	0.143655	no hit		.
								.
S45	45% SPC	Ssa#STIR19506	1.317	6e-05	0.037827	no hit		.
								.
S45	45% SPC	Ssa#STIR21991	-0.591	0.00065	0.138882	no hit		.
								.
S45	45% SPC	Omy#S22914675	-1.748	0.00113	0.192489	no hit		.
								.
S45	45% SPC	Ssa#STIR00152_2	0.634	0.00107	0.190919	no hit		.
								.
S45	45% SPC	Ssa#STIR00152_4	0.627	0.00113	0.192489	no hit		.
								.
S45	45% SPC	Ssa#S31963429	0.538	0.0004	0.110091	no hit		.
								.
S34B11	34% SPC & 11% BPC	Ssa#DW180108	6.202	1e-05	0.024506	NEGR1	neuronal growth regulator 1	.	6.202	73.6187
								.
S34B11	34% SPC & 11% BPC	Ssa#DW548111	5.528	0.00049	0.185305	TNPO2	transportin 2	.	5.528	46.1417
								.
S34B11	34% SPC & 11% BPC	Omy#BX076789	3.861	0.0003	0.141175	PTPRS	protein tyrosine phosphatase, receptor type, S	.	3.861	14.5304
								.
S34B11	34% SPC & 11% BPC	Omy#BX080735	3.816	2e-05	0.049167	STAG2	stromal antigen 2	.	3.816	14.0841
								.
S34B11	34% SPC & 11% BPC	Ssa#CK897652	3.388	0.00052	0.186517	TRAPPC13	trafficking protein particle complex 13	.	3.388	10.4686
								.
S34B11	34% SPC & 11% BPC	Ssa#S29048665	3.378	0.00058	0.196658	PHKA1	phosphorylase kinase, alpha 1	.	3.378	10.3963
								.
S34B11	34% SPC & 11% BPC	Ssa#DW567137	3.195	0.00035	0.155946	ACAP3	ArfGAP with coiled-coil, ankyrin repeat and PH domains 3	.	3.195	9.15779
								.
S34B11	34% SPC & 11% BPC	Ssa#CB513179	3.177	0.00028	0.140589	SMAP1	small ArfGAP 1	.	3.177	9.04424
								.
S34B11	34% SPC & 11% BPC	Omy#S34308736	3.014	0.00054	0.187823	BMS1	BMS1 ribosome biogenesis factor	.	3.014	8.07801
								.
S34B11	34% SPC & 11% BPC	Omy#BX077226	2.877	8e-05	0.072605	ACOX1	acyl-CoA oxidase 1, palmitoyl	.	2.877	7.34621
								.
S34B11	34% SPC & 11% BPC	Ssa#CX357493	2.31	0.00037	0.16307	TBC1D9B	TBC1 domain family, member 9B (with GRAM domain)	.	2.31	4.95883
								.
S34B11	34% SPC & 11% BPC	Ssa#DY728834	1.857	0.00061	0.196697	PRC1	protein regulator of cytokinesis 1	.	1.857	3.62254
								.
S34B11	34% SPC & 11% BPC	Ssa#STIR23751	1.715	0	0.004475	SLC25A23	solute carrier family 25 (mitochondrial carrier; phosphate carrier), member 23	.	1.715	3.28297
								.
S34B11	34% SPC & 11% BPC	Ssa#S32006796	1.66	0	0.007024	G6PC	glucose-6-phosphatase, catalytic subunit	.	1.66	3.16017
								.
S34B11	34% SPC & 11% BPC	Ssa#S18892351	1.529	3e-05	0.055118	CFTR	cystic fibrosis transmembrane conductance regulator (ATP-binding cassette sub-family C, member 7)	.	1.529	2.88586
								.
S34B11	34% SPC & 11% BPC	Ssa#S35548527	1.478	0	0.000898	HMOX2	heme oxygenase (decycling) 2	.	1.478	2.78562
								.
S34B11	34% SPC & 11% BPC	Ssa#EG844573	1.371	8e-05	0.072605	RAD51AP1	RAD51 associated protein 1	.	1.371	2.5865
								.
S34B11	34% SPC & 11% BPC	Ssa#S30260329	1.244	0.00063	0.196697	IQGAP1	IQ motif containing GTPase activating protein 1	.	1.244	2.36854
								.
S34B11	34% SPC & 11% BPC	Ssa#S30292033	1.238	0	0.000717	ACAT2	acetyl-CoA acetyltransferase 2	.	1.238	2.35871
								.
S34B11	34% SPC & 11% BPC	Ssa#DY731118_S	1.188	0.00026	0.138848	CYP51A1	cytochrome P450, family 51, subfamily A, polypeptide 1	.	1.188	2.27837
								.
S34B11	34% SPC & 11% BPC	Ssa#S18892244	1.355	0.00012	0.092752	FADS2	fatty acid desaturase 2	.	0.966	1.95342
S34B11	34% SPC & 11% BPC	Ssa#STIR00094_2	0.82	0.00043	0.172041	FADS2	fatty acid desaturase 2	.
S34B11	34% SPC & 11% BPC	Ssa#STIR00094_4	0.726	0.00038	0.163231	FADS2	fatty acid desaturase 2	.
S34B11	34% SPC & 11% BPC	Ssa#STIR00153_2	1.173	7e-05	0.072605	FADS2	fatty acid desaturase 2	.
S34B11	34% SPC & 11% BPC	Ssa#STIR00100_4	0.756	0.00051	0.186517	FADS2	fatty acid desaturase 2	.
								.
S34B11	34% SPC & 11% BPC	Ssa#STIR00099_4	1.099	1e-05	0.036166	SC5D	sterol-C5-desaturase	.	0.962	1.94801
S34B11	34% SPC & 11% BPC	Ssa#STIR44252	0.975	7e-05	0.072605	SC5D	sterol-C5-desaturase	.
S34B11	34% SPC & 11% BPC	Ssa#STIR00099_2	0.898	2e-05	0.049167	SC5D	sterol-C5-desaturase	.
S34B11	34% SPC & 11% BPC	Ssa#STIR00099_3	0.876	3e-05	0.055118	SC5D	sterol-C5-desaturase	.
								.
S34B11	34% SPC & 11% BPC	Ssa#STIR11230	0.951	0.00011	0.087736	MAT2A	methionine adenosyltransferase II, alpha	.	0.951	1.93321
								.
S34B11	34% SPC & 11% BPC	Ssa#STIR16974	1.223	0	0.000898	DHCR7	7-dehydrocholesterol reductase	.	0.934333	1.91101
S34B11	34% SPC & 11% BPC	Ssa#S30286041	0.82	7e-05	0.072605	DHCR7	7-dehydrocholesterol reductase	.
S34B11	34% SPC & 11% BPC	Ssa#STIR00031_4	0.76	0.00013	0.092754	DHCR7	7-dehydrocholesterol reductase	.
								.
S34B11	34% SPC & 11% BPC	Ssa#STIR23565	0.928	0.00063	0.196697	TSC22D3	TSC22 domain family, member 3	.	0.928	1.90264
								.
S34B11	34% SPC & 11% BPC	Ssa#S18890427	0.913	0.00043	0.172041	FKBP5	FK506 binding protein 5	.	0.913	1.88296
								.
S34B11	34% SPC & 11% BPC	Omy#S22921272	0.913	0.00055	0.190161	PRF1	perforin 1 (pore forming protein)	.	0.913	1.88296
								.
S34B11	34% SPC & 11% BPC	Ssa#EG877695	1.028	0.00023	0.130106	EVPL	envoplakin	.	0.9045	1.8719
S34B11	34% SPC & 11% BPC	Omy#CA365840	0.781	5e-05	0.070265	EVPL	envoplakin	.
								.
S34B11	34% SPC & 11% BPC	Ssa#STIR00093_2	0.903	6e-05	0.070265	FADS1	fatty acid desaturase 1	.	0.902	1.86865
S34B11	34% SPC & 11% BPC	Ssa#S18892253	0.901	0.00013	0.094107	FADS1	fatty acid desaturase 1	.
								.
S34B11	34% SPC & 11% BPC	Ssa#STIR16963	0.902	8e-05	0.072605	VWA7	von Willebrand factor A domain containing 7	.	0.902	1.86865
								.
S34B11	34% SPC & 11% BPC	Ssa#S35547171	0.87	3e-05	0.055118	FHL1	four and a half LIM domains 1	.	0.87	1.82766
								.
S34B11	34% SPC & 11% BPC	Ssa#S35548123	0.916	0	0.017053	SCEL	sciellin	.	0.8505	1.80313
S34B11	34% SPC & 11% BPC	Ssa#S35559304	0.785	5e-05	0.06606	SCEL	sciellin	.
								.
S34B11	34% SPC & 11% BPC	Ssa#STIR24420	0.853	2e-05	0.055118	TM7SF2	transmembrane 7 superfamily member 2	.	0.834	1.78262
S34B11	34% SPC & 11% BPC	Ssa#S31963099_S	0.815	5e-05	0.06606	TM7SF2	transmembrane 7 superfamily member 2	.
								.
S34B11	34% SPC & 11% BPC	Ssa#STIR11473	0.776	6e-05	0.070265	NFIL3	nuclear factor, interleukin 3 regulated	.	0.776	1.71238
								.
S34B11	34% SPC & 11% BPC	Ssa#STIR23608_S	0.772	0.00035	0.155946	PGA5	pepsinogen 5, group I (pepsinogen A)	.	0.772	1.70764
								.
S34B11	34% SPC & 11% BPC	Ssa#EG875527	0.751	0.0003	0.141175	PPL	periplakin	.	0.751	1.68296
								.
S34B11	34% SPC & 11% BPC	Ssa#STIR12319	0.788	0.0001	0.087243	ANXA2	annexin A2	.	0.75	1.68179
S34B11	34% SPC & 11% BPC	Ssa#STIR09537	0.712	0.00024	0.136279	ANXA2	annexin A2	.
								.
S34B11	34% SPC & 11% BPC	Ssa#S31973543	0.741	0.00054	0.187823	PDCD1LG2	programmed cell death 1 ligand 2	.	0.741	1.67133
								.
S34B11	34% SPC & 11% BPC	Omy#TC136105	0.735	0.00048	0.184581	SAMM50	SAMM50 sorting and assembly machinery component	.	0.735	1.6644
								.
S34B11	34% SPC & 11% BPC	Ssa#STIR18075	0.718	2e-05	0.049167	CDCA3	cell division cycle associated 3	.	0.7285	1.65692
S34B11	34% SPC & 11% BPC	Ssa#STIR17178	0.739	4e-05	0.055118	CDCA3	cell division cycle associated 3	.
								.
S34B11	34% SPC & 11% BPC	Ssa#STIR26252x	0.738	0.00053	0.187823	SLC27A2	solute carrier family 27 (fatty acid transporter), member 2	.	0.6975	1.62169
S34B11	34% SPC & 11% BPC	Ssa#STIR26252	0.657	0.00059	0.196666	SLC27A2	solute carrier family 27 (fatty acid transporter), member 2	.
								.
S34B11	34% SPC & 11% BPC	Ssa#S35693755	0.672	0.00061	0.196697	C8orf4	chromosome 8 open reading frame 4	.	0.672	1.59328
								.
S34B11	34% SPC & 11% BPC	Ssa#TC107862_S	0.69	0.00022	0.130106	CYP2F1	cytochrome P450, family 2, subfamily F, polypeptide 1	.	0.654	1.57352
S34B11	34% SPC & 11% BPC	Ssa#TC107862	0.618	0.00041	0.167112	CYP2F1	cytochrome P450, family 2, subfamily F, polypeptide 1	.
								.
S34B11	34% SPC & 11% BPC	Ssa#S35559478	0.629	0.00052	0.186517	FZD8	frizzled family receptor 8	.	0.629	1.54649
								.
S34B11	34% SPC & 11% BPC	Ssa#STIR05121	0.628	0.00029	0.140589	MDH2	malate dehydrogenase 2, NAD (mitochondrial)	.	0.627	1.54435
S34B11	34% SPC & 11% BPC	Ssa#STIR18334	0.626	0.0006	0.196666	MDH2	malate dehydrogenase 2, NAD (mitochondrial)	.
								.
S34B11	34% SPC & 11% BPC	Ssa#TC103174	0.612	0.00022	0.130106	KIF2C	kinesin family member 2C	.	0.612	1.52838
								.
S34B11	34% SPC & 11% BPC	Ssa#S35694066	0.583	0.00025	0.138189	KPNA2	karyopherin alpha 2 (RAG cohort 1, importin alpha 1)	.	0.583	1.49796
								.
S34B11	34% SPC & 11% BPC	Ssa#STIR37785	0.575	0.0006	0.196666	RNF144B	ring finger protein 144B	.	0.575	1.48968
								.
S34B11	34% SPC & 11% BPC	Ssa#STIR07319	0.55	0.00041	0.167112	SRSF3	serine/arginine-rich splicing factor 3	.	0.55	1.46409
								.
S34B11	34% SPC & 11% BPC	Ssa#STIR16961	0.546	0.00039	0.16555	BNIP3	BCL2/adenovirus E1B 19kDa interacting protein 3	.	0.546	1.46003
								.
S34B11	34% SPC & 11% BPC	Ssa#TC94316	-0.568	0.00022	0.130106	HNRNPA1	heterogeneous nuclear ribonucleoprotein A1	.	-0.568	-1.48247
								.
S34B11	34% SPC & 11% BPC	Ssa#S35550370	-0.608	0.0006	0.196666	CD53	CD53 molecule	.	-0.608	-1.52414
								.
S34B11	34% SPC & 11% BPC	Omy#S34425779	-0.65	0.00026	0.138848	POLA2	polymerase (DNA directed), alpha 2, accessory subunit	.	-0.65	-1.56917
								.
S34B11	34% SPC & 11% BPC	Omy#S15296654	-0.688	3e-05	0.055118	PCNA	proliferating cell nuclear antigen	.	-0.688	-1.61105
								.
S34B11	34% SPC & 11% BPC	Ssa#NP9934311	-0.726	0.00019	0.124279	TRAV38-1	T cell receptor alpha variable 38-1	.	-0.726	-1.65405
								.
S34B11	34% SPC & 11% BPC	Ssa#STIR15637	-0.753	0.00014	0.101989	RNF138	ring finger protein 138, E3 ubiquitin protein ligase	.	-0.7595	-1.6929
S34B11	34% SPC & 11% BPC	Ssa#STIR04308	-0.766	0.0002	0.130106	RNF138	ring finger protein 138, E3 ubiquitin protein ligase	.
								.
S34B11	34% SPC & 11% BPC	Ssa#S30243621	-0.764	0.00049	0.184606	ADO	2-aminoethanethiol (cysteamine) dioxygenase	.	-0.764	-1.69819
								.
S34B11	34% SPC & 11% BPC	Ssa#S35661535	-0.823	1e-05	0.047576	DCTPP1	dCTP pyrophosphatase 1	.	-0.823	-1.76908
								.
S34B11	34% SPC & 11% BPC	Ssa#S30262006	-0.825	0.00022	0.130106	CDCA7	cell division cycle associated 7	.	-0.825	-1.77154
								.
S34B11	34% SPC & 11% BPC	Ssa#S30242582	-0.767	0.00012	0.092754	HSPA5	heat shock 70kDa protein 5 (glucose-regulated protein, 78kDa)	.	-0.898	-1.86348
S34B11	34% SPC & 11% BPC	Ssa#KSS1976	-0.877	0.00012	0.091785	HSPA5	heat shock 70kDa protein 5 (glucose-regulated protein, 78kDa)	.
S34B11	34% SPC & 11% BPC	Ssa#STIR11952	-0.952	0	0.017053	HSPA5	heat shock 70kDa protein 5 (glucose-regulated protein, 78kDa)	.
S34B11	34% SPC & 11% BPC	Ssa#STIR17101	-0.996	0.00011	0.087736	HSPA5	heat shock 70kDa protein 5 (glucose-regulated protein, 78kDa)	.
								.
S34B11	34% SPC & 11% BPC	Ssa#S35516113	-0.968	9e-05	0.077885	CLIC5	chloride intracellular channel 5	.	-0.968	-1.95613
								.
S34B11	34% SPC & 11% BPC	Ssa#S18848091	-0.969	0.00026	0.138848	CFD	complement factor D (adipsin)	.	-0.969	-1.95748
								.
S34B11	34% SPC & 11% BPC	Ssa#S48434199	-0.944	0.00021	0.130106	EGLN3	egl-9 family hypoxia-inducible factor 3	.	-0.978	-1.96973
S34B11	34% SPC & 11% BPC	Ssa#S31982973	-1.012	0.00022	0.130106	EGLN3	egl-9 family hypoxia-inducible factor 3	.
								.
S34B11	34% SPC & 11% BPC	Ssa#S37959451	-0.993	0.00047	0.181591	TRAV13-2	T cell receptor alpha variable 13-2	.	-0.993	-1.99032
								.
S34B11	34% SPC & 11% BPC	Ssa#S18890448	-1.024	8e-05	0.072605	MCM5	minichromosome maintenance complex component 5	.	-1.024	-2.03355
								.
S34B11	34% SPC & 11% BPC	Ssa#S35533728	-1.059	0.00034	0.155946	MMP13	matrix metallopeptidase 13 (collagenase 3)	.	-1.12933	-2.18758
S34B11	34% SPC & 11% BPC	Ssa#CL13Contig1	-1.259	3e-05	0.055118	MMP13	matrix metallopeptidase 13 (collagenase 3)	.
S34B11	34% SPC & 11% BPC	Ssa#AJ424540	-1.07	0.00052	0.186517	MMP13	matrix metallopeptidase 13 (collagenase 3)	.
								.
S34B11	34% SPC & 11% BPC	Ssa#STIR10702	-1.231	0.00012	0.091785	GNAI2	guanine nucleotide binding protein (G protein), alpha inhibiting activity polypeptide 2	.	-1.231	-2.3473
								.
S34B11	34% SPC & 11% BPC	Ssa#TC76445	-2.059	0.00039	0.16555	ATF7IP	activating transcription factor 7 interacting protein	.	-2.059	-4.16697
								.
S34B11	34% SPC & 11% BPC	Ssa#S30271471	-2.09	0.00064	0.196697	P2RY1	purinergic receptor P2Y, G-protein coupled, 1	.	-2.09	-4.25748
								.
S34B11	34% SPC & 11% BPC	Omy#TC144175	-2.129	0.00041	0.167112	TTI1	TELO2 interacting protein 1	.	-2.129	-4.37414
								.
S34B11	34% SPC & 11% BPC	Ssa#STIR42176	-2.173	0.00063	0.196697	STEAP4	STEAP family member 4	.	-2.173	-4.5096
								.
S34B11	34% SPC & 11% BPC	Omy#BX910554	-2.564	0.00015	0.104727	ZNF232	zinc finger protein 232	.	-2.564	-5.91345
								.
S34B11	34% SPC & 11% BPC	Ssa#STIR25702	-2.626	3e-05	0.055118	ECM1	extracellular matrix protein 1	.	-2.626	-6.17312
								.
S34B11	34% SPC & 11% BPC	Ssa#CK897296	-2.725	0.00029	0.140589	YTHDF2	YTH domain family, member 2	.	-2.725	-6.6116
								.
S34B11	34% SPC & 11% BPC	Omy#CA355753	-2.986	0.00028	0.140589	MPP5	membrane protein, palmitoylated 5 (MAGUK p55 subfamily member 5)	.	-2.986	-7.92274
								.
S34B11	34% SPC & 11% BPC	Ssa#STIR21919	-3.296	0.0004	0.167112	PRKRIP1	PRKR interacting protein 1 (IL11 inducible)	.	-3.296	-9.82189
								.
S34B11	34% SPC & 11% BPC	Ssa#STIR23623	-3.7	0.00064	0.196697	PRDX5	peroxiredoxin 5	.	-3.7	-12.996
								.
S34B11	34% SPC & 11% BPC	Ssa#S35486981	-4.22	0.00015	0.1053	FILIP1	filamin A interacting protein 1	.	-4.22	-18.6357
								.
S34B11	34% SPC & 11% BPC	Ssa#DW542164	-4.285	4e-05	0.055118	VANGL2	VANGL planar cell polarity protein 2	.	-4.285	-19.4946
								.
S34B11	34% SPC & 11% BPC	Ssa#DW577541	-4.5	0.00029	0.140589	SLC6A15	solute carrier family 6 (neutral amino acid transporter), member 15	.	-4.5	-22.6274
								.
S34B11	34% SPC & 11% BPC	Ssa#STIR24731	0.712	4e-05	0.061163	no hit		.
								.
S34B11	34% SPC & 11% BPC	Ssa#STIR00152_2	0.69	0.00045	0.177611	no hit		.
								.
S34B11	34% SPC & 11% BPC	Ssa#STIR14645	-0.805	1e-05	0.024381	no hit		.
								.
S34B11	34% SPC & 11% BPC	Ssa#STIR22410	-0.833	7e-05	0.072605	no hit		.
								.
S34B11	34% SPC & 11% BPC	Ssa#STIR15315	-1.055	0.00029	0.140589	no hit		.
								.
S34B11	34% SPC & 11% BPC	Ssa#STIR12227	-1.215	6e-05	0.070265	no hit		.
								.
S34B11	34% SPC & 11% BPC	Ssa#STIR09120	-0.587	0.00027	0.138848	no hit		.
								.
S34B11	34% SPC & 11% BPC	Ssa#STIR21634	0.871	0.00021	0.130106	no hit		.
								.
S34B11	34% SPC & 11% BPC	Ssa#STIR21194	0.669	9e-05	0.077885	no hit		.
								.
S34B11	34% SPC & 11% BPC	Ssa#STIR24346	-1.809	0.00052	0.186517	no hit		.
								.
S34B11	34% SPC & 11% BPC	Ssa#STIR19354	-3.808	0.00035	0.155946	no hit		.
								.
S22B22	22% SPC & 22% BPC	Ssa#DW180108	6.102	1e-05	0.045869	NEGR1	neuronal growth regulator 1	.	6.102	68.6887
								.
S22B22	22% SPC & 22% BPC	Ssa#S35583438	4.353	0.00011	0.153719	CLDN4	claudin 4	.	4.353	20.4354
								.
S22B22	22% SPC & 22% BPC	Ssa#BG934395	3.451	0.0002	0.191833	C1QTNF1	C1q and tumor necrosis factor related protein 1	.	3.451	10.9359
								.
S22B22	22% SPC & 22% BPC	Ssa#KSS3104	1.504	1e-05	0.053728	RBX1	ring-box 1, E3 ubiquitin protein ligase	.	1.504	2.83628
								.
S22B22	22% SPC & 22% BPC	Ssa#S18892351	1.417	8e-05	0.137755	CFTR	cystic fibrosis transmembrane conductance regulator (ATP-binding cassette sub-family C, member 7)	.	1.417	2.6703
								.
S22B22	22% SPC & 22% BPC	Ssa#S18892244	1.399	8e-05	0.137755	FADS2	fatty acid desaturase 2	.	1.233	2.35055
S22B22	22% SPC & 22% BPC	Ssa#STIR00153_2	1.067	0.00023	0.193254	FADS2	fatty acid desaturase 2	.
								.
S22B22	22% SPC & 22% BPC	Ssa#STIR23751	1.203	0.0001	0.153719	SLC25A23	solute carrier family 25 (mitochondrial carrier; phosphate carrier), member 23	.	1.203	2.30218
								.
S22B22	22% SPC & 22% BPC	Ssa#STIR16974	1.148	0	0.004361	DHCR7	7-dehydrocholesterol reductase	.	1.148	2.21606
								.
S22B22	22% SPC & 22% BPC	Ssa#STIR07594	1.145	0.00024	0.198676	TSC22D3	TSC22 domain family, member 3	.	1.145	2.21146
								.
S22B22	22% SPC & 22% BPC	Ssa#STIR23608_S	1.128	0	0.022568	PGA5	pepsinogen 5, group I (pepsinogen A)	.	1.128	2.18556
								.
S22B22	22% SPC & 22% BPC	Ssa#S30292033	1.089	0	0.004361	ACAT2	acetyl-CoA acetyltransferase 2	.	1.089	2.12727
								.
S22B22	22% SPC & 22% BPC	Ssa#S35548527	0.987	5e-05	0.119905	HMOX2	heme oxygenase (decycling) 2	.	0.987	1.98206
								.
S22B22	22% SPC & 22% BPC	Omy#S15319115	0.965	0.00012	0.153719	KIFC1	kinesin family member C1	.	0.965	1.95206
								.
S22B22	22% SPC & 22% BPC	Ssa#S35547171	0.949	1e-05	0.045869	FHL1	four and a half LIM domains 1	.	0.949	1.93053
								.
S22B22	22% SPC & 22% BPC	Ssa#S35671536	0.781	4e-05	0.107878	TACC3	transforming, acidic coiled-coil containing protein 3	.	0.781	1.71832
								.
S22B22	22% SPC & 22% BPC	Ssa#STIR18075	0.688	3e-05	0.103535	CDCA3	cell division cycle associated 3	.	0.7525	1.68471
S22B22	22% SPC & 22% BPC	Ssa#STIR17178	0.817	1e-05	0.045869	CDCA3	cell division cycle associated 3	.
								.
S22B22	22% SPC & 22% BPC	Ssa#STIR24420	0.73	0.00018	0.188299	TM7SF2	transmembrane 7 superfamily member 2	.	0.73	1.65864
								.
S22B22	22% SPC & 22% BPC	Omy#S34424794	0.702	0.00013	0.164472	KAT6B	K(lysine) acetyltransferase 6B	.	0.702	1.62676
								.
S22B22	22% SPC & 22% BPC	Ssa#STIR18334	0.741	8e-05	0.137755	MDH2	malate dehydrogenase 2, NAD (mitochondrial)	.	0.695	1.61888
S22B22	22% SPC & 22% BPC	Ssa#STIR05121	0.649	0.0002	0.191833	MDH2	malate dehydrogenase 2, NAD (mitochondrial)	.
								.
S22B22	22% SPC & 22% BPC	Ssa#S35548123	0.694	0.00016	0.184592	SCEL	sciellin	.	0.694	1.61776
								.
S22B22	22% SPC & 22% BPC	Ssa#S35694066	0.648	7e-05	0.137755	KPNA2	karyopherin alpha 2 (RAG cohort 1, importin alpha 1)	.	0.648	1.56699
								.
S22B22	22% SPC & 22% BPC	Ssa#S35661535	-0.686	0.00016	0.184592	DCTPP1	dCTP pyrophosphatase 1	.	-0.686	-1.60882
								.
S22B22	22% SPC & 22% BPC	Ssa#STIR15637	-0.743	0.00017	0.184816	RNF138	ring finger protein 138, E3 ubiquitin protein ligase	.	-0.743	-1.67365
								.
S22B22	22% SPC & 22% BPC	Ssa#S30240277	-0.747	0.00011	0.153719	C3orf17	chromosome 3 open reading frame 17	.	-0.747	-1.6783
								.
S22B22	22% SPC & 22% BPC	Ssa#STIR11952	-0.787	5e-05	0.119905	HSPA5	heat shock 70kDa protein 5 (glucose-regulated protein, 78kDa)	.	-0.816	-1.76052
S22B22	22% SPC & 22% BPC	Ssa#KSS1976	-0.845	0.00018	0.190386	HSPA5	heat shock 70kDa protein 5 (glucose-regulated protein, 78kDa)	.
								.
S22B22	22% SPC & 22% BPC	Omy#TC164980	-0.86	0.00022	0.193254	OTOP2	otopetrin 2	.	-0.86	-1.81504
								.
S22B22	22% SPC & 22% BPC	Omy#CA378053	-1.17	8e-05	0.137755	SHANK3	SH3 and multiple ankyrin repeat domains 3	.	-1.17	-2.25012
								.
S22B22	22% SPC & 22% BPC	Ssa#STIR10702	-1.41	2e-05	0.067991	GNAI2	guanine nucleotide binding protein (G protein), alpha inhibiting activity polypeptide 2	.	-1.41	-2.65737
								.
S22B22	22% SPC & 22% BPC	Ssa#STIR23170	-1.598	0.00015	0.18302	KIDINS220	kinase D-interacting substrate, 220kDa	.	-1.598	-3.02723
								.
S22B22	22% SPC & 22% BPC	Omy#TC144175	-3.09	1e-05	0.045869	TTI1	TELO2 interacting protein 1	.	-3.09	-8.51496
								.
S22B22	22% SPC & 22% BPC	Ssa#S36152597	-3.141	0.00022	0.193254	FABP6	fatty acid binding protein 6, ileal	.	-3.141	-8.82135
								.
S22B22	22% SPC & 22% BPC	Omy#TC165610	-3.345	9e-05	0.148485	DCUN1D3	DCN1, defective in cullin neddylation 1, domain containing 3	.	-3.345	-10.1612
								.
S22B22	22% SPC & 22% BPC	Ssa#S48432799_S	-5.036	4e-05	0.107878	SHKBP1	SH3KBP1 binding protein 1	.	-5.036	-32.8086
								.
S22B22	22% SPC & 22% BPC	Ssa#STIR14198	0.724	7e-05	0.137755	no hit		.
								.
S22B22	22% SPC & 22% BPC	Ssa#STIR16122	4.219	0.00019	0.191833	no hit		.
								.
S22B22	22% SPC & 22% BPC	Ssa#STIR13633	3.265	1e-05	0.045869	no hit		.
								.
S22B22	22% SPC & 22% BPC	Ssa#STIR18395	1.497	3e-05	0.103535	no hit		.
								.
S22B22	22% SPC & 22% BPC	Ssa#STIR21439	0.82	0.00022	0.193254	no hit		.
								.
S22B22	22% SPC & 22% BPC	Omy#S34315216	0.801	0.00012	0.155739	no hit		.
								.
S11B34	11% SPC & 34% BPC	Ssa#DW180108	5.102	6e-05	0.088052	NEGR1	neuronal growth regulator 1	.	5.102	34.3443
								.
S11B34	11% SPC & 34% BPC	Ssa#STIR17605	4.16	8e-05	0.094099	RARRES3	retinoic acid receptor responder (tazarotene induced) 3	.	4.16	17.8766
								.
S11B34	11% SPC & 34% BPC	Ssa#DY723124	3.938	0.00032	0.166272	ACSBG2	acyl-CoA synthetase bubblegum family member 2	.	3.938	15.327
								.
S11B34	11% SPC & 34% BPC	Omy#CR375566	3.875	0.00027	0.146709	FBXO41	F-box protein 41	.	3.875	14.6721
								.
S11B34	11% SPC & 34% BPC	Ssa#STIR12518	3.474	1e-05	0.036823	CAV3	caveolin 3	.	3.474	11.1116
								.
S11B34	11% SPC & 34% BPC	Ssa#DW557240	3.442	0.00046	0.191847	GDF10	growth differentiation factor 10	.	3.442	10.8679
								.
S11B34	11% SPC & 34% BPC	Ssa#EG869812	3.154	7e-05	0.090021	TLDC2	TBC/LysM-associated domain containing 2	.	3.154	8.9012
								.
S11B34	11% SPC & 34% BPC	Ssa#STIR21502	3.108	0.00046	0.191847	GUCY2C	guanylate cyclase 2C (heat stable enterotoxin receptor)	.	3.108	8.62187
								.
S11B34	11% SPC & 34% BPC	Omy#CA375273	3.046	0.0001	0.101961	CWF19L1	CWF19-like 1, cell cycle control (S. pombe)	.	3.046	8.25919
								.
S11B34	11% SPC & 34% BPC	Ssa#S30289462	2.907	0.00016	0.12219	DGKQ	diacylglycerol kinase, theta 110kDa	.	2.907	7.50057
								.
S11B34	11% SPC & 34% BPC	Omy#CA354554	2.578	0.00014	0.118095	GNPAT	glyceronephosphate O-acyltransferase	.	2.578	5.97111
								.
S11B34	11% SPC & 34% BPC	Ssa#CX355588	2.309	0.00035	0.175144	DSCAM	Down syndrome cell adhesion molecule	.	2.309	4.95539
								.
S11B34	11% SPC & 34% BPC	Ssa#S35685523	2.166	0.00047	0.191847	PTPRB	protein tyrosine phosphatase, receptor type, B	.	2.166	4.48777
								.
S11B34	11% SPC & 34% BPC	Omy#CR376321	1.934	0.00049	0.19407	PHF8	PHD finger protein 8	.	1.934	3.82113
								.
S11B34	11% SPC & 34% BPC	Ssa#S32006796	1.393	2e-05	0.038831	G6PC	glucose-6-phosphatase, catalytic subunit	.	1.393	2.62624
								.
S11B34	11% SPC & 34% BPC	Ssa#S18857838	1.241	0.00034	0.1718	PFKFB1	6-phosphofructo-2-kinase/fructose-2,6-biphosphatase 1	.	1.241	2.36362
								.
S11B34	11% SPC & 34% BPC	Omy#S22921460	1.248	4e-05	0.066148	PRF1	perforin 1 (pore forming protein)	.	1.1645	2.24156
S11B34	11% SPC & 34% BPC	Omy#S22921272	1.081	8e-05	0.091961	PRF1	perforin 1 (pore forming protein)	.
								.
S11B34	11% SPC & 34% BPC	Ssa#S45783713	1.143	0.00015	0.12219	HOXC13	homeobox C13	.	1.143	2.2084
								.
S11B34	11% SPC & 34% BPC	Ssa#S35547171	1.096	0	0.009927	FHL1	four and a half LIM domains 1	.	1.096	2.13761
								.
S11B34	11% SPC & 34% BPC	Ssa#S18890427	1.07	7e-05	0.090021	FKBP5	FK506 binding protein 5	.	1.07	2.09943
								.
S11B34	11% SPC & 34% BPC	Ssa#S30292033	0.996	0	0.009927	ACAT2	acetyl-CoA acetyltransferase 2	.	0.996	1.99446
								.
S11B34	11% SPC & 34% BPC	Ssa#STIR23608_S	0.95	3e-05	0.051845	PGA5	pepsinogen 5, group I (pepsinogen A)	.	0.95	1.93187
								.
S11B34	11% SPC & 34% BPC	Ssa#STIR16390	0.947	9e-05	0.094099	PFKFB4	6-phosphofructo-2-kinase/fructose-2,6-biphosphatase 4	.	0.947	1.92786
								.
S11B34	11% SPC & 34% BPC	Ssa#S35548123	1.002	0	0.009927	SCEL	sciellin	.	0.9445	1.92452
S11B34	11% SPC & 34% BPC	Ssa#S35559304	0.887	1e-05	0.036026	SCEL	sciellin	.
								.
S11B34	11% SPC & 34% BPC	Ssa#STIR16974	0.932	1e-05	0.036026	DHCR7	7-dehydrocholesterol reductase	.	0.932	1.90792
								.
S11B34	11% SPC & 34% BPC	Ssa#S31979878	0.932	2e-05	0.03892	KLF2	Kruppel-like factor 2	.	0.932	1.90792
								.
S11B34	11% SPC & 34% BPC	Ssa#S31979617	0.924	0.00018	0.125386	GLUL	glutamate-ammonia ligase	.	0.924	1.89737
								.
S11B34	11% SPC & 34% BPC	Ssa#EG877695	1.126	7e-05	0.091961	EVPL	envoplakin	.	0.923	1.89605
S11B34	11% SPC & 34% BPC	Omy#CA365840	0.72	0.00015	0.121672	EVPL	envoplakin	.
								.
S11B34	11% SPC & 34% BPC	Ssa#DY721189	0.904	0.00024	0.139075	PI15	peptidase inhibitor 15	.	0.904	1.87125
								.
S11B34	11% SPC & 34% BPC	Ssa#S18892278	0.928	3e-05	0.054148	CYP1A1	cytochrome P450, family 1, subfamily A, polypeptide 1	.	0.883667	1.84506
S11B34	11% SPC & 34% BPC	Ssa#STIR00161_4	0.854	0.00014	0.118095	CYP1A1	cytochrome P450, family 1, subfamily A, polypeptide 1	.
S11B34	11% SPC & 34% BPC	Ssa#STIR00161_2	0.869	0.00047	0.191847	CYP1A1	cytochrome P450, family 1, subfamily A, polypeptide 1	.
								.
S11B34	11% SPC & 34% BPC	Ssa#S31975433	0.865	0.00038	0.183856	TSC22D3	TSC22 domain family, member 3	.	0.865	1.82134
								.
S11B34	11% SPC & 34% BPC	Ssa#S30243294	0.863	9e-05	0.094099	CAMK1D	calcium/calmodulin-dependent protein kinase ID	.	0.863	1.81882
								.
S11B34	11% SPC & 34% BPC	Ssa#S30284512	0.828	0.0001	0.10149	CISD1	CDGSH iron sulfur domain 1	.	0.828	1.77522
								.
S11B34	11% SPC & 34% BPC	Ssa#S31992735	0.825	0.00031	0.159827	SLC6A19	solute carrier family 6 (neutral amino acid transporter), member 19	.	0.825	1.77154
								.
S11B34	11% SPC & 34% BPC	Ssa#EG875527	0.775	0.00021	0.12583	PPL	periplakin	.	0.775	1.71119
								.
S11B34	11% SPC & 34% BPC	Ssa#STIR11473	0.751	9e-05	0.094099	NFIL3	nuclear factor, interleukin 3 regulated	.	0.751	1.68296
								.
S11B34	11% SPC & 34% BPC	Ssa#CK884644	0.73	0.00021	0.12583	TRIM47	tripartite motif containing 47	.	0.73	1.65864
								.
S11B34	11% SPC & 34% BPC	Ssa#S35590245	0.72	0.00049	0.19407	PDE9A	phosphodiesterase 9A	.	0.72	1.64718
								.
S11B34	11% SPC & 34% BPC	Ssa#STIR13675	0.7	0.00043	0.188315	CLEC4C	C-type lectin domain family 4, member C	.	0.7	1.6245
								.
S11B34	11% SPC & 34% BPC	Ssa#TC103174	0.603	0.00027	0.146709	KIF2C	kinesin family member 2C	.	0.6955	1.61945
S11B34	11% SPC & 34% BPC	Ssa#S30278224	0.788	0.00025	0.145131	KIF2C	kinesin family member 2C	.
								.
S11B34	11% SPC & 34% BPC	Ssa#TC103719	0.679	9e-05	0.094099	ANXA2	annexin A2	.	0.679	1.60103
								.
S11B34	11% SPC & 34% BPC	Ssa#DW562011	0.661	0.00044	0.189641	ACOT4	acyl-CoA thioesterase 4	.	0.661	1.58118
								.
S11B34	11% SPC & 34% BPC	Ssa#STIR34591	0.654	0.0002	0.12583	CAMK1	calcium/calmodulin-dependent protein kinase I	.	0.654	1.57352
								.
S11B34	11% SPC & 34% BPC	Ssa#STIR18075	0.598	0.00021	0.12583	CDCA3	cell division cycle associated 3	.	0.6215	1.53847
S11B34	11% SPC & 34% BPC	Ssa#STIR17178	0.645	0.0002	0.12583	CDCA3	cell division cycle associated 3	.
								.
S11B34	11% SPC & 34% BPC	Ssa#S31979022	0.612	0.0002	0.12583	KRT16	keratin 16	.	0.612	1.52838
								.
S11B34	11% SPC & 34% BPC	Omy#S32040305	0.611	0.00014	0.118095	ETNPPL	ethanolamine-phosphate phospho-lyase	.	0.611	1.52732
								.
S11B34	11% SPC & 34% BPC	Ssa#STIR05121	0.61	0.0004	0.188315	MDH2	malate dehydrogenase 2, NAD (mitochondrial)	.	0.61	1.52626
								.
S11B34	11% SPC & 34% BPC	Ssa#STIR05661	-0.595	0.00049	0.19407	OSTM1	osteopetrosis associated transmembrane protein 1	.	-0.595	-1.51047
								.
S11B34	11% SPC & 34% BPC	Omy#S15296654	-0.606	0.00017	0.12219	PCNA	proliferating cell nuclear antigen	.	-0.606	-1.52203
								.
S11B34	11% SPC & 34% BPC	Ssa#S30294980	-0.636	0.0004	0.188315	ATF4	activating transcription factor 4	.	-0.636	-1.55401
								.
S11B34	11% SPC & 34% BPC	Ssa#S35547333	-0.666	0.0002	0.12583	SAT1	spermidine/spermine N1-acetyltransferase 1	.	-0.666	-1.58667
								.
S11B34	11% SPC & 34% BPC	Ssa#S19100083	-0.686	0.00037	0.180649	SERPINF2	serpin peptidase inhibitor, clade F (alpha-2 antiplasmin, pigment epithelium derived factor), member 2	.	-0.686	-1.60882
								.
S11B34	11% SPC & 34% BPC	Ssa#STIR15637	-0.739	0.00018	0.125386	RNF138	ring finger protein 138, E3 ubiquitin protein ligase	.	-0.739	-1.66902
								.
S11B34	11% SPC & 34% BPC	Ssa#S31967333	-0.795	0.00042	0.188315	SLC2A5	solute carrier family 2 (facilitated glucose/fructose transporter), member 5	.	-0.795	-1.73508
								.
S11B34	11% SPC & 34% BPC	Ssa#TC70858	-0.809	0.00041	0.188315	HOXA7	homeobox A7	.	-0.809	-1.752
								.
S11B34	11% SPC & 34% BPC	Ssa#STIR07762	-0.816	0.00016	0.12219	PFKFB3	6-phosphofructo-2-kinase/fructose-2,6-biphosphatase 3	.	-0.816	-1.76052
								.
S11B34	11% SPC & 34% BPC	Ssa#STIR11952	-0.877	1e-05	0.036823	HSPA5	heat shock 70kDa protein 5 (glucose-regulated protein, 78kDa)	.	-0.937667	-1.91543
S11B34	11% SPC & 34% BPC	Ssa#STIR17101	-0.96	0.00017	0.12219	HSPA5	heat shock 70kDa protein 5 (glucose-regulated protein, 78kDa)	.
S11B34	11% SPC & 34% BPC	Ssa#S30242582	-0.976	0	0.025982	HSPA5	heat shock 70kDa protein 5 (glucose-regulated protein, 78kDa)	.
								.
S11B34	11% SPC & 34% BPC	Ssa#S18890448	-1.097	3e-05	0.055605	MCM5	minichromosome maintenance complex component 5	.	-1.097	-2.13909
								.
S11B34	11% SPC & 34% BPC	Ssa#S35533728	-1.162	0.00011	0.108557	MMP13	matrix metallopeptidase 13 (collagenase 3)	.	-1.27767	-2.42447
S11B34	11% SPC & 34% BPC	Ssa#CL13Contig1	-1.329	2e-05	0.038831	MMP13	matrix metallopeptidase 13 (collagenase 3)	.
S11B34	11% SPC & 34% BPC	Ssa#AJ424540	-1.342	3e-05	0.057236	MMP13	matrix metallopeptidase 13 (collagenase 3)	.
								.
S11B34	11% SPC & 34% BPC	Ssa#STIR10702	-1.283	7e-05	0.090021	GNAI2	guanine nucleotide binding protein (G protein), alpha inhibiting activity polypeptide 2	.	-1.283	-2.43344
								.
S11B34	11% SPC & 34% BPC	Ssa#S30236403	-1.35	2e-05	0.046849	AQP8	aquaporin 8	.	-1.35	-2.54912
								.
S11B34	11% SPC & 34% BPC	Ssa#S31978380	-2.21	0.00041	0.188315	UBE3C	ubiquitin protein ligase E3C	.	-2.21	-4.62675
								.
S11B34	11% SPC & 34% BPC	Ssa#S30271471	-2.569	6e-05	0.088052	P2RY1	purinergic receptor P2Y, G-protein coupled, 1	.	-2.569	-5.93398
								.
S11B34	11% SPC & 34% BPC	Ssa#STIR25702	-2.752	0.00021	0.12583	ECM1	extracellular matrix protein 1	.	-2.752	-6.7365
								.
S11B34	11% SPC & 34% BPC	Ssa#STIR23757	-2.936	0.00012	0.112511	CRYGB	crystallin, gamma B	.	-2.936	-7.65287
								.
S11B34	11% SPC & 34% BPC	Ssa#STIR00052_4	-3.24	0.00043	0.188315	ARV1	ARV1 homolog (S. cerevisiae)	.	-3.24	-9.44794
								.
S11B34	11% SPC & 34% BPC	Ssa#S30263425	-3.069	1e-05	0.036823	GIMAP4	GTPase, IMAP family member 4	.	-3.298	-9.83551
S11B34	11% SPC & 34% BPC	Ssa#TC106938	-3.527	0	0.025982	GIMAP4	GTPase, IMAP family member 4	.
								.
S11B34	11% SPC & 34% BPC	Omy#CA355753	-3.392	6e-05	0.088052	MPP5	membrane protein, palmitoylated 5 (MAGUK p55 subfamily member 5)	.	-3.392	-10.4977
								.
S11B34	11% SPC & 34% BPC	Omy#CA345817	-3.978	0.00022	0.128192	NUB1	negative regulator of ubiquitin-like proteins 1	.	-3.978	-15.7579
								.
S11B34	11% SPC & 34% BPC	Omy#S15323107	-4.2	0.00028	0.150586	CREB1	cAMP responsive element binding protein 1	.	-4.2	-18.3792
								.
S11B34	11% SPC & 34% BPC	Ssa#S35486981	-4.486	0.00014	0.118468	FILIP1	filamin A interacting protein 1	.	-4.486	-22.4089
								.
S11B34	11% SPC & 34% BPC	Ssa#S35496061	-3.551	1e-05	0.036719	no hit		.
								.
S11B34	11% SPC & 34% BPC	Ssa#EG884786	-3.687	0.00017	0.12219	no hit		.
								.
S11B34	11% SPC & 34% BPC	Ssa#STIR18395	1.6	1e-05	0.036823	no hit		.
								.
S11B34	11% SPC & 34% BPC	Ssa#STIR22585	-1.114	0.00029	0.151295	no hit		.
								.
S11B34	11% SPC & 34% BPC	Ssa#STIR16410	-1.871	0.00038	0.183856	no hit		.
								.
S11B34	11% SPC & 34% BPC	Ssa#STIR09172	-1.916	0.00026	0.145131	no hit		.
								.
S11B34	11% SPC & 34% BPC	Ssa#STIR26062	-3.056	0	0.009927	no hit		.
								.
B45	45% BPC	Ssa#TC87347	6.14	0.00011	0.074069	NCOA4	nuclear receptor coactivator 4	.	6.14	70.5219
								.
B45	45% BPC	Ssa#DW469378	5.781	0.00088	0.15635	PISD	phosphatidylserine decarboxylase	.	5.781	54.9863
								.
B45	45% BPC	Ssa#DW180108	5.029	0.00012	0.079867	NEGR1	neuronal growth regulator 1	.	5.029	32.6497
								.
B45	45% BPC	Omy#CX029561	3.896	1e-05	0.016952	VPS9D1	VPS9 domain containing 1	.	3.896	14.8872
								.
B45	45% BPC	Omy#CR376321	3.747	6e-05	0.054494	PHF8	PHD finger protein 8	.	3.747	13.4264
								.
B45	45% BPC	Ssa#S30241705	3.5	0.00069	0.144792	CCNT2	cyclin T2	.	3.5	11.3137
								.
B45	45% BPC	Omy#CA387374	3.49	0.00015	0.084918	ADAM10	ADAM metallopeptidase domain 10	.	3.49	11.2356
								.
B45	45% BPC	Omy#S15339273	3.462	0.00119	0.175092	KCTD10	potassium channel tetramerization domain containing 10	.	3.462	11.0196
								.
B45	45% BPC	Omy#CX029722	3.409	0.00105	0.167351	FOS	FBJ murine osteosarcoma viral oncogene homolog	.	3.409	10.6221
								.
B45	45% BPC	Ssa#S30293441	3.404	0.00092	0.157562	C1QC	complement component 1, q subcomponent, C chain	.	3.404	10.5854
								.
B45	45% BPC	Ssa#TC89943	3.171	0.00106	0.167351	MED12	mediator complex subunit 12	.	3.171	9.00671
								.
B45	45% BPC	Ssa#STIR25974	3.04	0.00084	0.154829	PSMB3	proteasome (prosome, macropain) subunit, beta type, 3	.	3.04	8.22491
								.
B45	45% BPC	Omy#CX249224	2.996	0.00067	0.144506	CFL2	cofilin 2 (muscle)	.	2.996	7.97785
								.
B45	45% BPC	Omy#CA343628	2.941	0.00161	0.192524	CACNB4	calcium channel, voltage-dependent, beta 4 subunit	.	2.941	7.67943
								.
B45	45% BPC	Ssa#DW565482	2.937	0.00141	0.18264	APBB1	amyloid beta (A4) precursor protein-binding, family B, member 1 (Fe65)	.	2.937	7.65817
								.
B45	45% BPC	Ssa#STIR09819	2.875	0.00105	0.167351	WWP2	WW domain containing E3 ubiquitin protein ligase 2	.	2.875	7.33603
								.
B45	45% BPC	Omy#S15256927	2.848	0.00018	0.09529	MOB2	MOB kinase activator 2	.	2.848	7.20002
								.
B45	45% BPC	Ssa#S32003737	2.845	0.00177	0.198757	RAB3GAP2	RAB3 GTPase activating protein subunit 2 (non-catalytic)	.	2.845	7.18506
								.
B45	45% BPC	Ssa#STIR12518	2.818	0.0007	0.144823	CAV3	caveolin 3	.	2.818	7.05184
								.
B45	45% BPC	Omy#BX857143	2.802	0.00128	0.178477	GFRA1	GDNF family receptor alpha 1	.	2.802	6.97407
								.
B45	45% BPC	Ssa#STIR11750	2.73	0.00101	0.163486	LMAN2L	lectin, mannose-binding 2-like	.	2.73	6.63456
								.
B45	45% BPC	Ssa#DY711984	2.588	0.00165	0.194487	UBQLN1	ubiquilin 1	.	2.588	6.01265
								.
B45	45% BPC	Ssa#TC99493	2.573	0.0015	0.188824	APCS	amyloid P component, serum	.	2.573	5.95046
								.
B45	45% BPC	Ssa#S30291198	2.529	0.00057	0.135741	CXorf21	chromosome X open reading frame 21	.	2.529	5.77171
								.
B45	45% BPC	Ssa#S31992154	2.494	0.0011	0.167933	GPAM	glycerol-3-phosphate acyltransferase, mitochondrial	.	2.494	5.63338
								.
B45	45% BPC	Ssa#DW543157	2.472	0.00078	0.151591	ADARB1	adenosine deaminase, RNA-specific, B1	.	2.472	5.54812
								.
B45	45% BPC	Ssa#DY721141	2.992	4e-05	0.049752	PFKFB4	6-phosphofructo-2-kinase/fructose-2,6-biphosphatase 4	.	2.45975	5.50121
B45	45% BPC	Ssa#DW563883	2.601	0.00023	0.099009	PFKFB4	6-phosphofructo-2-kinase/fructose-2,6-biphosphatase 4	.
B45	45% BPC	Ssa#DW578078	2.506	0.00022	0.098923	PFKFB4	6-phosphofructo-2-kinase/fructose-2,6-biphosphatase 4	.
B45	45% BPC	Ssa#STIR16390	1.74	0	0.000102	PFKFB4	6-phosphofructo-2-kinase/fructose-2,6-biphosphatase 4	.
								.
B45	45% BPC	Omy#CF753030	2.434	0.00131	0.178477	USP48	ubiquitin specific peptidase 48	.	2.434	5.4039
								.
B45	45% BPC	Ssa#STIR13006	2.341	0.0003	0.105193	ABL2	c-abl oncogene 2, non-receptor tyrosine kinase	.	2.341	5.06654
								.
B45	45% BPC	Ssa#S48414611	2.182	0.00054	0.134057	NCAPH	non-SMC condensin I complex, subunit H	.	2.182	4.53782
								.
B45	45% BPC	Ssa#S18857838	2.17	0	0.000883	PFKFB1	6-phosphofructo-2-kinase/fructose-2,6-biphosphatase 1	.	1.9405	3.83839
B45	45% BPC	Ssa#S18857838_S	1.711	7e-05	0.056804	PFKFB1	6-phosphofructo-2-kinase/fructose-2,6-biphosphatase 1	.
								.
B45	45% BPC	Ssa#S31972215	1.73	0.0001	0.071196	TOB1	transducer of ERBB2, 1	.	1.73	3.31728
								.
B45	45% BPC	Ssa#DW565803	1.73	0.00121	0.175211	LRRC48	leucine rich repeat containing 48	.	1.73	3.31728
								.
B45	45% BPC	Ssa#EG876682	1.71	0.00119	0.175092	EDIL3	EGF-like repeats and discoidin I-like domains 3	.	1.71	3.27161
								.
B45	45% BPC	Ssa#S31979094	1.498	0.00025	0.099009	DAB2	Dab, mitogen-responsive phosphoprotein, homolog 2 (Drosophila)	.	1.498	2.82451
								.
B45	45% BPC	Ssa#S32006796	1.451	1e-05	0.016952	G6PC	glucose-6-phosphatase, catalytic subunit	.	1.451	2.73397
								.
B45	45% BPC	Ssa#STIR43315	1.446	0.00174	0.196321	CDC5L	cell division cycle 5-like	.	1.446	2.72452
								.
B45	45% BPC	Ssa#DY709634	1.396	0.00122	0.175931	PTPRF	protein tyrosine phosphatase, receptor type, F	.	1.396	2.63171
								.
B45	45% BPC	Ssa#TC83473	1.389	0.00079	0.153075	LTA4H	leukotriene A4 hydrolase	.	1.389	2.61897
								.
B45	45% BPC	Ssa#CA043910	1.965	0.00171	0.194487	SLC6A19	solute carrier family 6 (neutral amino acid transporter), member 19	.	1.37933	2.60148
B45	45% BPC	Ssa#TC73051	1.456	0.00096	0.157562	SLC6A19	solute carrier family 6 (neutral amino acid transporter), member 19	.
B45	45% BPC	Ssa#S31992735	0.717	0.00131	0.178477	SLC6A19	solute carrier family 6 (neutral amino acid transporter), member 19	.
								.
B45	45% BPC	Ssa#CB504037_S	1.523	0	0.006207	REG1B	regenerating islet-derived 1 beta	.	1.3695	2.58381
B45	45% BPC	Ssa#CB504037	1.216	5e-05	0.052989	REG1B	regenerating islet-derived 1 beta	.
								.
B45	45% BPC	Omy#S15288895	1.299	0.00108	0.167508	MSMO1	methylsterol monooxygenase 1	.	1.299	2.46058
								.
B45	45% BPC	Ssa#TC100235	1.402	0.00132	0.178663	CAP1	CAP, adenylate cyclase-associated protein 1 (yeast)	.	1.276	2.42167
B45	45% BPC	Ssa#CL89Contig1	1.15	0.00119	0.175092	CAP1	CAP, adenylate cyclase-associated protein 1 (yeast)	.
								.
B45	45% BPC	Ssa#STIR13411	1.272	0.00041	0.122296	GRHPR	glyoxylate reductase/hydroxypyruvate reductase	.	1.272	2.41496
								.
B45	45% BPC	Ssa#DW556991	1.263	0.00065	0.142596	XPNPEP2	X-prolyl aminopeptidase (aminopeptidase P) 2, membrane-bound	.	1.263	2.39994
								.
B45	45% BPC	Ssa#KSS4557	1.255	0.00168	0.194487	DLST	dihydrolipoamide S-succinyltransferase (E2 component of 2-oxo-glutarate complex)	.	1.255	2.38667
								.
B45	45% BPC	Ssa#S30275464	1.221	0.00029	0.104668	EPB41L3	erythrocyte membrane protein band 4.1-like 3	.	1.221	2.33108
								.
B45	45% BPC	Ssa#TC104889	1.211	0.00054	0.134057	COPA	coatomer protein complex, subunit alpha	.	1.211	2.31498
								.
B45	45% BPC	Ssa#STIR12507	1.188	0.00051	0.131528	SDC4	syndecan 4	.	1.188	2.27837
								.
B45	45% BPC	Ssa#S31979878	1.188	0	0.003072	KLF2	Kruppel-like factor 2	.	1.188	2.27837
								.
B45	45% BPC	Ssa#DY725570	1.172	0.00109	0.167933	CYP2A7	cytochrome P450, family 2, subfamily A, polypeptide 7	.	1.172	2.25324
								.
B45	45% BPC	Ssa#KSS3104	1.142	0.00044	0.127023	RBX1	ring-box 1, E3 ubiquitin protein ligase	.	1.142	2.20687
								.
B45	45% BPC	Ssa#S32008361	1.133	0.00036	0.115143	COPB1	coatomer protein complex, subunit beta 1	.	1.133	2.19314
								.
B45	45% BPC	Ssa#S30242214	1.13	1e-05	0.019505	RTP3	receptor (chemosensory) transporter protein 3	.	1.13	2.18859
								.
B45	45% BPC	Omy#BX882024	1.118	0.00093	0.157562	CUL3	cullin 3	.	1.118	2.17046
								.
B45	45% BPC	Ssa#S30235026	1.109	1e-05	0.022374	ACE2	angiotensin I converting enzyme 2	.	1.109	2.15696
								.
B45	45% BPC	Ssa#DW538236	1.109	0.00095	0.157562	BCAR3	breast cancer anti-estrogen resistance 3	.	1.109	2.15696
								.
B45	45% BPC	Ssa#S18857994	1.179	0	0.010767	MMP20	matrix metallopeptidase 20	.	1.0875	2.12505
B45	45% BPC	Ssa#S25807320	0.996	0.00135	0.179407	MMP20	matrix metallopeptidase 20	.
								.
B45	45% BPC	Ssa#STIR13730	1.108	2e-05	0.026062	CISD1	CDGSH iron sulfur domain 1	.	1.076	2.10818
B45	45% BPC	Ssa#S30284512	1.044	0	0.010767	CISD1	CDGSH iron sulfur domain 1	.
								.
B45	45% BPC	Ssa#S30281477	1.061	9e-05	0.068468	NDRG1	N-myc downstream regulated 1	.	1.061	2.08638
								.
B45	45% BPC	Ssa#KSSb2765	1.057	1e-05	0.016952	RTP2	receptor (chemosensory) transporter protein 2	.	1.057	2.0806
								.
B45	45% BPC	Ssa#DW552272	1.054	0.00036	0.115143	USH1C	Usher syndrome 1C (autosomal recessive, severe)	.	1.054	2.07628
								.
B45	45% BPC	Ssa#S30273714	1.029	0.00097	0.15793	GATSL2	GATS protein-like 2	.	1.029	2.04061
								.
B45	45% BPC	Ssa#CX357223	1.026	0.00017	0.09356	CYP7B1	cytochrome P450, family 7, subfamily B, polypeptide 1	.	1.026	2.03637
								.
B45	45% BPC	Ssa#STIR11460	1.013	0.0001	0.074069	SUMO2	small ubiquitin-like modifier 2	.	1.013	2.0181
								.
B45	45% BPC	Ssa#S31963268	0.984	0.00076	0.14985	CHIA	chitinase, acidic	.	0.984	1.97794
								.
B45	45% BPC	Ssa#STIR11636	0.979	0.00116	0.172321	ARRB2	arrestin, beta 2	.	0.979	1.9711
								.
B45	45% BPC	Ssa#DR696393	0.962	0.00033	0.108016	HSPA8	heat shock 70kDa protein 8	.	0.962	1.94801
								.
B45	45% BPC	Ssa#S48413905_S	0.946	0.00037	0.115599	TMEM229B	transmembrane protein 229B	.	0.946	1.92652
								.
B45	45% BPC	Ssa#gi156446660	0.94	0.00021	0.098366	TOLLIP	toll interacting protein	.	0.94	1.91853
								.
B45	45% BPC	Ssa#KSS894	0.927	0.00068	0.144567	PLD3	phospholipase D family, member 3	.	0.927	1.90132
								.
B45	45% BPC	Ssa#S30290800	0.944	0.00032	0.107835	ALAS1	aminolevulinate, delta-, synthase 1	.	0.921	1.89343
B45	45% BPC	Ssa#CL420Ctg1	0.898	0.00046	0.127352	ALAS1	aminolevulinate, delta-, synthase 1	.
								.
B45	45% BPC	Ssa#S31963680	0.923	0.00081	0.154386	APOA4	apolipoprotein A-IV	.	0.919	1.8908
B45	45% BPC	Ssa#S31963005	0.915	0.00047	0.127866	APOA4	apolipoprotein A-IV	.
								.
B45	45% BPC	Ssa#DW572551	0.915	0.00128	0.178477	MKRN1	makorin ring finger protein 1	.	0.915	1.88557
								.
B45	45% BPC	Ssa#S31973543	0.908	5e-05	0.052173	PDCD1LG2	programmed cell death 1 ligand 2	.	0.908	1.87644
								.
B45	45% BPC	Ssa#STIR17203	0.826	0.0003	0.105193	KRT8	keratin 8	.	0.897667	1.86305
B45	45% BPC	Ssa#CA044030	1.102	6e-05	0.053849	KRT8	keratin 8	.
B45	45% BPC	Omy#TC154472	0.765	0.00018	0.09529	KRT8	keratin 8	.
								.
B45	45% BPC	Omy#S22921272	0.892	0.0007	0.144823	PRF1	perforin 1 (pore forming protein)	.	0.892	1.85575
								.
B45	45% BPC	Ssa#TC92335	0.888	0.00089	0.157562	CCNI	cyclin I	.	0.888	1.85061
								.
B45	45% BPC	Ssa#S31982399	0.888	5e-05	0.052989	VWC2L	von Willebrand factor C domain containing protein 2-like	.	0.888	1.85061
								.
B45	45% BPC	Ssa#KSSb2573	0.884	0.00162	0.193513	CTDSP2	CTD (carboxy-terminal domain, RNA polymerase II, polypeptide A) small phosphatase 2	.	0.884	1.84548
								.
B45	45% BPC	Ssa#DY700115	0.88	0.0003	0.105038	KCNK5	potassium channel, subfamily K, member 5	.	0.88	1.84038
								.
B45	45% BPC	Ssa#S32012240	0.871	0.00113	0.169816	FOXP1	forkhead box P1	.	0.871	1.82893
								.
B45	45% BPC	Omy#CX724515	0.869	0.00082	0.154795	BNIP3L	BCL2/adenovirus E1B 19kDa interacting protein 3-like	.	0.869	1.8264
								.
B45	45% BPC	Ssa#BG933818	0.862	0.00144	0.184327	SLC25A22	solute carrier family 25 (mitochondrial carrier: glutamate), member 22	.	0.862	1.81756
								.
B45	45% BPC	Ssa#STIR00062_4	0.861	0.00137	0.181266	IRF7	interferon regulatory factor 7	.	0.861	1.8163
								.
B45	45% BPC	Ssa#S30050435	0.857	7e-05	0.058599	LSM12	LSM12 homolog (S. cerevisiae)	.	0.857	1.81127
								.
B45	45% BPC	Ssa#EG877695	0.899	0.00096	0.157562	EVPL	envoplakin	.	0.856	1.81001
B45	45% BPC	Omy#CA365840	0.813	3e-05	0.039658	EVPL	envoplakin	.
								.
B45	45% BPC	Ssa#STIR12210	1.132	0	0.005457	TXNIP	thioredoxin interacting protein	.	0.8555	1.80939
B45	45% BPC	Ssa#S35667954	0.975	1e-05	0.012953	TXNIP	thioredoxin interacting protein	.
B45	45% BPC	Ssa#STIR18004	0.659	0.00088	0.15635	TXNIP	thioredoxin interacting protein	.
B45	45% BPC	Ssa#STIR06114	0.656	0.0004	0.121119	TXNIP	thioredoxin interacting protein	.
								.
B45	45% BPC	Ssa#S31984032	0.853	0.00025	0.099009	STT3A	STT3A, subunit of the oligosaccharyltransferase complex (catalytic)	.	0.853	1.80625
								.
B45	45% BPC	Ssa#BM413927	0.851	0.00091	0.157562	JUP	junction plakoglobin	.	0.851	1.80375
								.
B45	45% BPC	Ssa#BG934739	0.851	0.00063	0.141031	PNP	purine nucleoside phosphorylase	.	0.851	1.80375
								.
B45	45% BPC	Omy#S15273826	0.85	0.00021	0.098366	AMDHD2	amidohydrolase domain containing 2	.	0.85	1.8025
								.
B45	45% BPC	Ssa#TC65060	0.91	5e-05	0.052989	SGK2	serum/glucocorticoid regulated kinase 2	.	0.848	1.8
B45	45% BPC	Ssa#DY733492	0.849	0.00022	0.098923	SGK2	serum/glucocorticoid regulated kinase 2	.
B45	45% BPC	Ssa#DW559044	0.785	0.00045	0.127023	SGK2	serum/glucocorticoid regulated kinase 2	.
								.
B45	45% BPC	Ssa#CK874800	0.842	0.00025	0.099009	NDRG3	NDRG family member 3	.	0.842	1.79253
								.
B45	45% BPC	Ssa#S31979022	0.836	0	0.009344	KRT16	keratin 16	.	0.836	1.78509
								.
B45	45% BPC	Omy#S22915797	0.834	1e-05	0.020531	TRIM16	tripartite motif containing 16	.	0.834	1.78262
								.
B45	45% BPC	Ssa#S35548123	0.972	0	0.005457	SCEL	sciellin	.	0.824	1.77031
B45	45% BPC	Ssa#S35559304	0.676	0.00029	0.104668	SCEL	sciellin	.
								.
B45	45% BPC	Ssa#CL424Ctg1	0.823	0.00151	0.188824	ASTE1	asteroid homolog 1 (Drosophila)	.	0.823	1.76908
								.
B45	45% BPC	Ssa#TC80220	0.823	0.00169	0.194487	PIGK	phosphatidylinositol glycan anchor biosynthesis, class K	.	0.823	1.76908
								.
B45	45% BPC	Ssa#S30292775	0.823	0.00087	0.15635	CALM2	calmodulin 2 (phosphorylase kinase, delta)	.	0.823	1.76908
								.
B45	45% BPC	Ssa#S18892278	0.822	0.00014	0.083227	CYP1A1	cytochrome P450, family 1, subfamily A, polypeptide 1	.	0.822	1.76786
								.
B45	45% BPC	Omy#S15335973	0.821	0.00051	0.131341	COG2	component of oligomeric golgi complex 2	.	0.821	1.76663
								.
B45	45% BPC	Ssa#S27547640	0.819	0.00153	0.188921	ARSE	arylsulfatase E (chondrodysplasia punctata 1)	.	0.819	1.76418
								.
B45	45% BPC	Omy#TC136105	0.815	0.00015	0.085248	SAMM50	SAMM50 sorting and assembly machinery component	.	0.815	1.7593
								.
B45	45% BPC	Ssa#S48415409	0.813	0.00059	0.138361	MPEG1	macrophage expressed 1	.	0.813	1.75686
								.
B45	45% BPC	Ssa#S30243294	0.811	0.0002	0.098011	CAMK1D	calcium/calmodulin-dependent protein kinase ID	.	0.811	1.75443
								.
B45	45% BPC	Ssa#DW572300	0.81	0.00086	0.15635	AKR1A1	aldo-keto reductase family 1, member A1 (aldehyde reductase)	.	0.81	1.75321
								.
B45	45% BPC	Ssa#EG896972	0.796	0.00093	0.157562	BIN1	bridging integrator 1	.	0.796	1.73628
								.
B45	45% BPC	Ssa#S32012619	0.794	0.00157	0.191278	PYROXD2	pyridine nucleotide-disulphide oxidoreductase domain 2	.	0.794	1.73388
								.
B45	45% BPC	Ssa#DW575876	0.777	0.00061	0.1403	SLC39A4	solute carrier family 39 (zinc transporter), member 4	.	0.777	1.71356
								.
B45	45% BPC	Ssa#S31987835	0.776	0.00048	0.128453	PPP1CC	protein phosphatase 1, catalytic subunit, gamma isozyme	.	0.776	1.71238
								.
B45	45% BPC	Omy#CA359253	0.773	0.00105	0.167351	AP1S2	adaptor-related protein complex 1, sigma 2 subunit	.	0.773	1.70882
								.
B45	45% BPC	Ssa#S30239646	0.772	0.00025	0.099009	PPP2R5E	protein phosphatase 2, regulatory subunit B', epsilon isoform	.	0.772	1.70764
								.
B45	45% BPC	Ssa#TC96997	0.769	0.00132	0.178663	TMEM87B	transmembrane protein 87B	.	0.769	1.70409
								.
B45	45% BPC	Ssa#S32012266	0.768	0.00064	0.142596	BSDC1	BSD domain containing 1	.	0.768	1.70291
								.
B45	45% BPC	Ssa#STIR14040	0.761	3e-05	0.034786	SMIM1	small integral membrane protein 1 (Vel blood group)	.	0.761	1.69466
								.
B45	45% BPC	Ssa#S35585495	0.76	0.00028	0.103747	FBLIM1	filamin binding LIM protein 1	.	0.76	1.69349
								.
B45	45% BPC	Ssa#TC72747	0.76	0.0002	0.098114	DSC2	desmocollin 2	.	0.76	1.69349
								.
B45	45% BPC	Ssa#S31989068	0.755	0.00121	0.175211	MFSD11	major facilitator superfamily domain containing 11	.	0.755	1.68763
								.
B45	45% BPC	Ssa#S30276033	0.754	0.0009	0.157562	C12orf4	chromosome 12 open reading frame 4	.	0.754	1.68646
								.
B45	45% BPC	Ssa#TC93909	0.754	4e-05	0.043301	ANGPTL4	angiopoietin-like 4	.	0.754	1.68646
								.
B45	45% BPC	Ssa#DW541677	0.746	7e-05	0.058086	HNF4A	hepatocyte nuclear factor 4, alpha	.	0.746	1.67714
								.
B45	45% BPC	Ssa#EG758782	0.792	0.0001	0.070931	AGPAT9	1-acylglycerol-3-phosphate O-acyltransferase 9	.	0.744667	1.67559
B45	45% BPC	Ssa#EG864526	0.739	2e-05	0.029099	AGPAT9	1-acylglycerol-3-phosphate O-acyltransferase 9	.
B45	45% BPC	Omy#BG360545	0.703	0.00014	0.083227	AGPAT9	1-acylglycerol-3-phosphate O-acyltransferase 9	.
								.
B45	45% BPC	Ssa#S35552198	0.742	0.0011	0.167933	SCRN2	secernin 2	.	0.742	1.67249
								.
B45	45% BPC	Ssa#EG875527	0.757	0.00027	0.103496	PPL	periplakin	.	0.7405	1.67075
B45	45% BPC	Ssa#S35543868	0.724	0.00094	0.157562	PPL	periplakin	.
								.
B45	45% BPC	Omy#S34421591	0.734	0.00073	0.146593	CMAHP	cytidine monophospho-N-acetylneuraminic acid hydroxylase, pseudogene	.	0.734	1.66324
								.
B45	45% BPC	Ssa#STIR03531	0.727	0.00024	0.099009	CDKN2B	cyclin-dependent kinase inhibitor 2B (p15, inhibits CDK4)	.	0.727	1.65519
								.
B45	45% BPC	Ssa#STIR04976	0.727	0.00038	0.116538	DYNLL2	dynein, light chain, LC8-type 2	.	0.727	1.65519
								.
B45	45% BPC	Ssa#KSS4345	0.892	0	0.005457	RIOK3	RIO kinase 3	.	0.722	1.64947
B45	45% BPC	Ssa#S35605832	0.552	0.00042	0.124153	RIOK3	RIO kinase 3	.
								.
B45	45% BPC	Ssa#CK884807	0.717	0.00091	0.157562	MEP1B	meprin A, beta	.	0.717	1.64376
								.
B45	45% BPC	Ssa#S30294722	0.714	0.00153	0.188921	LDHB	lactate dehydrogenase B	.	0.714	1.64035
								.
B45	45% BPC	Ssa#DY701534	0.782	0.00053	0.133548	TRIM25	tripartite motif containing 25	.	0.71	1.6358
B45	45% BPC	Ssa#CL81Contig1	0.71	0.00055	0.134444	TRIM25	tripartite motif containing 25	.
B45	45% BPC	Ssa#S32005370	0.638	0.00069	0.144792	TRIM25	tripartite motif containing 25	.
								.
B45	45% BPC	Ssa#S30287880	0.7	0.00107	0.167351	RAB18	RAB18, member RAS oncogene family	.	0.7	1.6245
								.
B45	45% BPC	Ssa#S31976307	0.694	0.00114	0.171065	MINPP1	multiple inositol-polyphosphate phosphatase 1	.	0.694	1.61776
								.
B45	45% BPC	Ssa#S31973050	0.691	0.00153	0.188921	OCLN	occludin	.	0.691	1.6144
								.
B45	45% BPC	Ssa#STIR00031_4	0.757	0.00013	0.082704	DHCR7	7-dehydrocholesterol reductase	.	0.686	1.60882
B45	45% BPC	Ssa#STIR16974	0.615	0.00128	0.178477	DHCR7	7-dehydrocholesterol reductase	.
								.
B45	45% BPC	Ssa#STIR15331	0.732	3e-05	0.04041	PLA2G12A	phospholipase A2, group XIIA	.	0.686	1.60882
B45	45% BPC	Ssa#S35501046	0.64	0.00018	0.09529	PLA2G12A	phospholipase A2, group XIIA	.
								.
B45	45% BPC	Ssa#EL697929	0.673	0.00022	0.098366	KRT38	keratin 38	.	0.673	1.59438
								.
B45	45% BPC	Ssa#S35701766	0.693	0.00168	0.194487	TRIM47	tripartite motif containing 47	.	0.6685	1.58942
B45	45% BPC	Ssa#CK884644	0.644	0.00082	0.154829	TRIM47	tripartite motif containing 47	.
								.
B45	45% BPC	Omy#CR370809	0.665	0.0005	0.131341	MYLK	myosin light chain kinase	.	0.665	1.58557
								.
B45	45% BPC	Omy#BX298729	0.664	0.00026	0.099009	NHLRC3	NHL repeat containing 3	.	0.664	1.58447
								.
B45	45% BPC	Ssa#S32011671	0.662	0.00029	0.104668	SLC6A18	solute carrier family 6 (neutral amino acid transporter), member 18	.	0.662	1.58227
								.
B45	45% BPC	Ssa#STIR14006	0.657	0.00058	0.136433	DARS	aspartyl-tRNA synthetase	.	0.657	1.5768
								.
B45	45% BPC	Ssa#STIR15719	0.641	0.00068	0.144567	RWDD4	RWD domain containing 4	.	0.641	1.55941
								.
B45	45% BPC	Ssa#STIR05121	0.682	0.00011	0.074069	MDH2	malate dehydrogenase 2, NAD (mitochondrial)	.	0.64	1.55833
B45	45% BPC	Ssa#STIR18334	0.641	0.00046	0.127684	MDH2	malate dehydrogenase 2, NAD (mitochondrial)	.
B45	45% BPC	Ssa#STIR19287	0.597	0.00063	0.141031	MDH2	malate dehydrogenase 2, NAD (mitochondrial)	.
								.
B45	45% BPC	Omy#S22898012	0.636	0.00129	0.178477	STX3	syntaxin 3	.	0.636	1.55401
								.
B45	45% BPC	Ssa#S35558236	0.631	0.00023	0.099009	CLEC16A	C-type lectin domain family 16, member A	.	0.631	1.54864
								.
B45	45% BPC	Ssa#S18869033_S	0.659	0.00013	0.082027	PRUNE2	prune homolog 2 (Drosophila)	.	0.6305	1.5481
B45	45% BPC	Ssa#S18869033	0.602	0.00118	0.174616	PRUNE2	prune homolog 2 (Drosophila)	.
								.
B45	45% BPC	Ssa#TC76414	0.63	0.00059	0.138038	TMEM129	transmembrane protein 129	.	0.63	1.54756
								.
B45	45% BPC	Ssa#KSS5020	0.623	0.00173	0.196321	FARSB	phenylalanyl-tRNA synthetase, beta subunit	.	0.623	1.54007
								.
B45	45% BPC	Ssa#EG850378	0.622	0.00047	0.127866	PDHA1	pyruvate dehydrogenase (lipoamide) alpha 1	.	0.622	1.53901
								.
B45	45% BPC	Ssa#CA041520	0.62	0.00066	0.142596	ITGA6	integrin, alpha 6	.	0.62	1.53688
								.
B45	45% BPC	Ssa#DY732982	0.617	0.00124	0.177082	TRNAU1AP	tRNA selenocysteine 1 associated protein 1	.	0.617	1.53368
								.
B45	45% BPC	Ssa#S31990803	0.607	0.00146	0.185207	LEPROT	leptin receptor overlapping transcript	.	0.607	1.52309
								.
B45	45% BPC	Omy#BX860221	0.606	0.00069	0.144567	C1QTNF3	C1q and tumor necrosis factor related protein 3	.	0.606	1.52203
								.
B45	45% BPC	Omy#BX311259	0.597	0.0014	0.18264	PPA1	pyrophosphatase (inorganic) 1	.	0.597	1.51257
								.
B45	45% BPC	Ssa#S30289600	0.591	0.00056	0.134444	GPR137B	G protein-coupled receptor 137B	.	0.591	1.50629
								.
B45	45% BPC	Ssa#KSS3827	0.588	0.00075	0.149042	SDHA	succinate dehydrogenase complex, subunit A, flavoprotein (Fp)	.	0.588	1.50316
								.
B45	45% BPC	Ssa#STIR22762	0.582	0.00108	0.167351	RBM45	RNA binding motif protein 45	.	0.582	1.49692
								.
B45	45% BPC	Ssa#S48394398	0.58	0.00121	0.175211	TSPAN13	tetraspanin 13	.	0.58	1.49485
								.
B45	45% BPC	Ssa#STIR32154	0.579	0.00093	0.157562	CYP2U1	cytochrome P450, family 2, subfamily U, polypeptide 1	.	0.579	1.49381
								.
B45	45% BPC	Ssa#S30259032	0.568	0.00066	0.142596	SMARCE1	SWI/SNF related, matrix associated, actin dependent regulator of chromatin, subfamily e, member 1	.	0.568	1.48247
								.
B45	45% BPC	Ssa#TC84807	0.567	0.00121	0.175211	ITGB3	integrin, beta 3 (platelet glycoprotein IIIa, antigen CD61)	.	0.567	1.48144
								.
B45	45% BPC	Ssa#STIR25715	0.554	0.00163	0.194101	IVL	involucrin	.	0.554	1.46815
								.
B45	45% BPC	Ssa#KSS2002	0.548	0.00045	0.127352	NDUFAF2	NADH dehydrogenase (ubiquinone) complex I, assembly factor 2	.	0.548	1.46206
								.
B45	45% BPC	Ssa#STIR34591	0.534	0.00166	0.194487	CAMK1	calcium/calmodulin-dependent protein kinase I	.	0.534	1.44794
								.
B45	45% BPC	Ssa#STIR03254	0.534	0.00166	0.194487	GCSH	glycine cleavage system protein H (aminomethyl carrier)	.	0.534	1.44794
								.
B45	45% BPC	Ssa#TC103719	0.533	0.00127	0.178477	ANXA2	annexin A2	.	0.533	1.44693
								.
B45	45% BPC	Ssa#S31996411	0.516	0.00159	0.192199	AGMO	alkylglycerol monooxygenase	.	0.516	1.42998
								.
B45	45% BPC	Ssa#TC99926	-0.503	0.00096	0.157562	SARS	seryl-tRNA synthetase	.	-0.503	-1.41716
								.
B45	45% BPC	Omy#S34425151	-0.545	0.00037	0.115599	SEC31A	SEC31 homolog A (S. cerevisiae)	.	-0.545	-1.45902
								.
B45	45% BPC	Ssa#STIR24963	-0.556	0.0011	0.167933	ELAC1	elaC ribonuclease Z 1	.	-0.556	-1.47019
								.
B45	45% BPC	Ssa#STIR26194	-0.559	0.00142	0.18264	FGF2	fibroblast growth factor 2 (basic)	.	-0.559	-1.47325
								.
B45	45% BPC	Ssa#S35558981	-0.563	0.00076	0.14985	NADK2	NAD kinase 2, mitochondrial	.	-0.563	-1.47734
								.
B45	45% BPC	Ssa#S18855247	-0.569	0.0015	0.188824	CST7	cystatin F (leukocystatin)	.	-0.569	-1.48349
								.
B45	45% BPC	Ssa#S30296988	-0.576	0.0005	0.131341	G6PD	glucose-6-phosphate dehydrogenase	.	-0.576	-1.49071
								.
B45	45% BPC	Ssa#STIR21134	-0.585	0.00044	0.127007	ABCD3	ATP-binding cassette, sub-family D (ALD), member 3	.	-0.585	-1.50004
								.
B45	45% BPC	Ssa#KSS1566	-0.588	0.00031	0.105432	MEGF6	multiple EGF-like-domains 6	.	-0.588	-1.50316
								.
B45	45% BPC	Ssa#S30241686	-0.595	0.00086	0.15635	HUWE1	HECT, UBA and WWE domain containing 1, E3 ubiquitin protein ligase	.	-0.595	-1.51047
								.
B45	45% BPC	Ssa#S35604826	-0.598	0.00133	0.179046	HPGDS	hematopoietic prostaglandin D synthase	.	-0.598	-1.51362
								.
B45	45% BPC	Ssa#STIR24478	-0.598	0.0002	0.098114	ZCCHC11	zinc finger, CCHC domain containing 11	.	-0.598	-1.51362
								.
B45	45% BPC	Ssa#STIR05584	-0.609	0.00042	0.124153	CD59	CD59 molecule, complement regulatory protein	.	-0.609	-1.5252
								.
B45	45% BPC	Ssa#STIR13615	-0.612	0.00153	0.188921	FKBP11	FK506 binding protein 11, 19 kDa	.	-0.612	-1.52838
								.
B45	45% BPC	Ssa#STIR10967	-0.619	0.00126	0.178477	SAMSN1	SAM domain, SH3 domain and nuclear localization signals 1	.	-0.619	-1.53581
								.
B45	45% BPC	Ssa#STIR12561	-0.637	0.00151	0.188824	IVNS1ABP	influenza virus NS1A binding protein	.	-0.637	-1.55509
								.
B45	45% BPC	Ssa#STIR17324	-0.664	0.00018	0.09529	ATP2A2	ATPase, Ca++ transporting, cardiac muscle, slow twitch 2	.	-0.664	-1.58447
								.
B45	45% BPC	Ssa#TC105600	-0.665	0.00014	0.083227	MOGAT2	monoacylglycerol O-acyltransferase 2	.	-0.665	-1.58557
								.
B45	45% BPC	Ssa#TC67429	-0.595	0.00057	0.135741	DYNC1H1	dynein, cytoplasmic 1, heavy chain 1	.	-0.671	-1.59218
B45	45% BPC	Ssa#TC70867	-0.747	0.00044	0.127007	DYNC1H1	dynein, cytoplasmic 1, heavy chain 1	.
								.
B45	45% BPC	Ssa#STIR20734	-0.679	0.00167	0.194487	ITGB1	integrin, beta 1 (fibronectin receptor, beta polypeptide, antigen CD29 includes MDF2, MSK12)	.	-0.679	-1.60103
								.
B45	45% BPC	Ssa#S30294980	-0.679	0.00019	0.096785	ATF4	activating transcription factor 4	.	-0.679	-1.60103
								.
B45	45% BPC	Ssa#STIR23411	-0.684	0.00093	0.157562	TBX2	T-box 2	.	-0.684	-1.60659
								.
B45	45% BPC	Ssa#S30267513	-0.686	0.00036	0.114978	TNFRSF1A	tumor necrosis factor receptor superfamily, member 1A	.	-0.686	-1.60882
								.
B45	45% BPC	Ssa#S35515607	-0.691	0.00106	0.167351	DPYSL5	dihydropyrimidinase-like 5	.	-0.691	-1.6144
								.
B45	45% BPC	Ssa#S19100083	-0.703	0.00028	0.103747	SERPINF2	serpin peptidase inhibitor, clade F (alpha-2 antiplasmin, pigment epithelium derived factor), member 2	.	-0.703	-1.62789
								.
B45	45% BPC	Ssa#S30242582	-0.613	0.00139	0.182613	HSPA5	heat shock 70kDa protein 5 (glucose-regulated protein, 78kDa)	.	-0.723333	-1.65099
B45	45% BPC	Ssa#STIR11952	-0.755	9e-05	0.068468	HSPA5	heat shock 70kDa protein 5 (glucose-regulated protein, 78kDa)	.
B45	45% BPC	Ssa#STIR17101	-0.802	0.00116	0.172321	HSPA5	heat shock 70kDa protein 5 (glucose-regulated protein, 78kDa)	.
								.
B45	45% BPC	Ssa#S18885995	-0.729	0.00095	0.157562	IQGAP1	IQ motif containing GTPase activating protein 1	.	-0.729	-1.65749
								.
B45	45% BPC	Ssa#gi223672790	-0.742	7e-05	0.058599	IFRD1	interferon-related developmental regulator 1	.	-0.742	-1.67249
								.
B45	45% BPC	Ssa#STIR19939	-0.748	0.00072	0.146042	AEBP1	AE binding protein 1	.	-0.748	-1.67946
								.
B45	45% BPC	Ssa#TC107655	-0.748	0.00085	0.15635	ALDOA	aldolase A, fructose-bisphosphate	.	-0.748	-1.67946
								.
B45	45% BPC	Ssa#STIR00139_2	-0.766	0.00062	0.141031	ABCC5	ATP-binding cassette, sub-family C (CFTR/MRP), member 5	.	-0.766	-1.70055
								.
B45	45% BPC	Ssa#S35688317	-0.767	0.00018	0.09529	F3	coagulation factor III (thromboplastin, tissue factor)	.	-0.767	-1.70173
								.
B45	45% BPC	Ssa#S31999312	-0.773	0.00024	0.099009	CDH2	cadherin 2, type 1, N-cadherin (neuronal)	.	-0.773	-1.70882
								.
B45	45% BPC	Ssa#STIR17972	-0.732	0.00039	0.118028	EHMT2	euchromatic histone-lysine N-methyltransferase 2	.	-0.794	-1.73388
B45	45% BPC	Ssa#S30281457	-0.856	0.00055	0.134444	EHMT2	euchromatic histone-lysine N-methyltransferase 2	.
								.
B45	45% BPC	Ssa#S35547333	-0.802	2e-05	0.026062	SAT1	spermidine/spermine N1-acetyltransferase 1	.	-0.802	-1.74352
								.
B45	45% BPC	Ssa#TC94968	-0.807	0.00081	0.154386	PTPRB	protein tyrosine phosphatase, receptor type, B	.	-0.807	-1.74957
								.
B45	45% BPC	Ssa#S30288713	-0.812	0.00093	0.157562	ENDOD1	endonuclease domain containing 1	.	-0.812	-1.75564
								.
B45	45% BPC	Ssa#S18840182	-0.813	0.00013	0.08105	NDUFA12	NADH dehydrogenase (ubiquinone) 1 alpha subcomplex, 12	.	-0.813	-1.75686
								.
B45	45% BPC	Ssa#S35516819	-0.818	0.00068	0.144567	S100A1	S100 calcium binding protein A1	.	-0.818	-1.76296
								.
B45	45% BPC	Ssa#S18886599	-0.84	0	0.010767	RBM5	RNA binding motif protein 5	.	-0.84	-1.79005
								.
B45	45% BPC	Ssa#S31964371	-0.875	0.00011	0.074069	TUBA4A	tubulin, alpha 4a	.	-0.875	-1.83401
								.
B45	45% BPC	Ssa#EG919806	-0.876	0.00074	0.148232	RPS9	ribosomal protein S9	.	-0.876	-1.83528
								.
B45	45% BPC	Ssa#S30237015	-0.922	0.00021	0.098366	OTOP2	otopetrin 2	.	-0.922	-1.89474
								.
B45	45% BPC	Ssa#S35533727	-0.949	0	0.005457	XIRP1	xin actin-binding repeat containing 1	.	-0.949	-1.93053
								.
B45	45% BPC	Ssa#CL13Contig1	-0.962	0.00083	0.154829	MMP13	matrix metallopeptidase 13 (collagenase 3)	.	-0.957	-1.94127
B45	45% BPC	Ssa#AJ424540	-0.952	0.00166	0.194487	MMP13	matrix metallopeptidase 13 (collagenase 3)	.
								.
B45	45% BPC	Omy#S34309140	-0.958	0.0005	0.131341	TRPM5	transient receptor potential cation channel, subfamily M, member 5	.	-0.958	-1.94261
								.
B45	45% BPC	Ssa#STIR02885	-1.011	0.00135	0.179407	PYCR1	pyrroline-5-carboxylate reductase 1	.	-1.011	-2.01531
								.
B45	45% BPC	Ssa#TC70858	-1.044	2e-05	0.025566	HOXA7	Homeobox A7	.	-1.044	-2.06194
								.
B45	45% BPC	Ssa#STIR16292	-1.06	0.00142	0.18264	COMMD1	copper metabolism (Murr1) domain containing 1	.	-1.06	-2.08493
								.
B45	45% BPC	Ssa#S37959291	-1.062	0.0017	0.194487	TRAV38-1	T cell receptor alpha variable 38-1	.	-1.062	-2.08782
								.
B45	45% BPC	Ssa#STIR26202	-1.077	0.00141	0.18264	INTS7	integrator complex subunit 7	.	-1.077	-2.10964
								.
B45	45% BPC	Ssa#TC89371	-1.13	0.00107	0.167351	ST3GAL2	ST3 beta-galactoside alpha-2,3-sialyltransferase 2	.	-1.13	-2.18859
								.
B45	45% BPC	Ssa#S30236403	-1.158	0.00016	0.092238	AQP8	aquaporin 8	.	-1.158	-2.23148
								.
B45	45% BPC	Omy#BX871384	-1.332	6e-05	0.056082	CLCA4	chloride channel accessory 4	.	-1.332	-2.51751
								.
B45	45% BPC	Ssa#S31967333	-1.492	0	0.00049	SLC2A5	solute carrier family 2 (facilitated glucose/fructose transporter), member 5	.	-1.4435	-2.7198
B45	45% BPC	Ssa#S31967333_S	-1.395	1e-05	0.012953	SLC2A5	solute carrier family 2 (facilitated glucose/fructose transporter), member 5	.
								.
B45	45% BPC	Ssa#STIR23170	-1.499	0.00032	0.106829	KIDINS220	kinase D-interacting substrate, 220kDa	.	-1.499	-2.82647
								.
B45	45% BPC	Ssa#TC69539	-1.888	0.00026	0.101423	SLC2A11	solute carrier family 2 (facilitated glucose transporter), member 11	.	-1.888	-3.70122
								.
B45	45% BPC	Ssa#S35490891	-1.902	0.00073	0.147088	NME1	NME/NM23 nucleoside diphosphate kinase 1	.	-1.902	-3.73731
								.
B45	45% BPC	Ssa#S30271471	-1.975	0.00112	0.169816	P2RY1	purinergic receptor P2Y, G-protein coupled, 1	.	-1.975	-3.93128
								.
B45	45% BPC	Ssa#STIR22686	-2.036	0.00157	0.191278	C18orf32	chromosome 18 open reading frame 32	.	-2.036	-4.10107
								.
B45	45% BPC	Ssa#DY699085	-2.156	0.0005	0.131341	TPP2	tripeptidyl peptidase II	.	-2.156	-4.45677
								.
B45	45% BPC	Omy#S15325423	-2.174	0.00142	0.18264	RIMKLB	ribosomal modification protein rimK-like family member B	.	-2.174	-4.51273
								.
B45	45% BPC	Omy#CA377816	-2.352	0.0015	0.188824	MED14	mediator complex subunit 14	.	-2.352	-5.10532
								.
B45	45% BPC	Omy#CA376717	-2.384	0.00157	0.191278	SLC7A11	solute carrier family 7 (anionic amino acid transporter light chain, xc- system), member 11	.	-2.384	-5.21982
								.
B45	45% BPC	Omy#S15269030	-2.461	0.0016	0.192468	ELMO3	engulfment and cell motility 3	.	-2.461	-5.50598
								.
B45	45% BPC	Ssa#S48399587	-2.506	0.0016	0.192468	LMX1B	LIM homeobox transcription factor 1, beta	.	-2.506	-5.68043
								.
B45	45% BPC	Ssa#STIR25553	-2.546	0.00168	0.194487	TTN	titin	.	-2.546	-5.84013
								.
B45	45% BPC	Omy#S22920249	-2.563	0.00131	0.178477	DPH3	diphthamide biosynthesis 3	.	-2.563	-5.90935
								.
B45	45% BPC	Ssa#CK876230	-2.568	7e-05	0.056751	SORCS3	sortilin-related VPS10 domain containing receptor 3	.	-2.568	-5.92987
								.
B45	45% BPC	Omy#CX257267	-2.572	0.0002	0.098011	AGL	amylo-alpha-1, 6-glucosidase, 4-alpha-glucanotransferase	.	-2.572	-5.94633
								.
B45	45% BPC	Ssa#DY704029	-2.774	0.00177	0.198757	TMPRSS13	transmembrane protease, serine 13	.	-2.774	-6.84002
								.
B45	45% BPC	Omy#S34308910	-2.79	0.00024	0.099009	TFAP2A	transcription factor AP-2 alpha (activating enhancer binding protein 2 alpha)	.	-2.79	-6.9163
								.
B45	45% BPC	Ssa#STIR12307	-2.848	0.00145	0.184844	FLT3	fms-related tyrosine kinase 3	.	-2.848	-7.20002
								.
B45	45% BPC	Ssa#STIR36857	-3.226	0.00083	0.154829	CKMT2	creatine kinase, mitochondrial 2 (sarcomeric)	.	-3.226	-9.3567
								.
B45	45% BPC	Omy#CA364186	-3.327	0.00171	0.194487	LINGO1	leucine rich repeat and Ig domain containing 1	.	-3.327	-10.0352
								.
B45	45% BPC	Ssa#STIR17607	-3.502	0.00029	0.104668	POPDC3	popeye domain containing 3	.	-3.502	-11.3294
								.
B45	45% BPC	Omy#CA355753	-3.506	4e-05	0.04545	MPP5	membrane protein, palmitoylated 5 (MAGUK p55 subfamily member 5)	.	-3.506	-11.3609
								.
B45	45% BPC	Ssa#S30286175	-3.554	0.00057	0.135741	EPCAM	epithelial cell adhesion molecule	.	-3.554	-11.7452
								.
B45	45% BPC	Ssa#S35503074	-3.685	0.00129	0.178477	HDAC11	histone deacetylase 11	.	-3.685	-12.8616
								.
B45	45% BPC	Ssa#S35486981	-3.909	0.00024	0.099009	FILIP1	filamin A interacting protein 1	.	-3.909	-15.0219
								.
B45	45% BPC	Ssa#TC72665	-4.047	0.00099	0.160845	MYO9B	myosin IXB	.	-4.047	-16.5298
								.
B45	45% BPC	Ssa#STIR00083_3	-4.713	0.00131	0.178477	TNF	tumor necrosis factor	.	-4.713	-26.2273
								.
B45	45% BPC	Ssa#STIR35662	-5.051	0.00061	0.1403	PIK3IP1	phosphoinositide-3-kinase interacting protein 1	.	-5.051	-33.1514
								.
B45	45% BPC	Ssa#STIR16881	-5.86	0.0004	0.121119	MAVS	mitochondrial antiviral signaling protein	.	-5.86	-58.0812
								.
B45	45% BPC	Ssa#DW542164	-5.922	7e-05	0.056751	VANGL2	VANGL planar cell polarity protein 2	.	-5.922	-60.6317
								.
B45	45% BPC	Ssa#DW548722	-0.812	0.00129	0.178477	no hit		.
								.
B45	45% BPC	Ssa#STIR09515	-0.834	0.00051	0.131341	no hit		.
								.
B45	45% BPC	Ssa#STIR12618	2.017	0.00083	0.154829	no hit		.
								.
B45	45% BPC	Ssa#STIR15794	-0.587	0.00064	0.142596	no hit		.
								.
B45	45% BPC	Ssa#STIR17922	-0.539	0.00073	0.146593	no hit		.
								.
B45	45% BPC	Ssa#STIR21948	-0.596	0.00048	0.128453	no hit		.
								.
B45	45% BPC	Ssa#STIR24573	-0.554	0.00135	0.179407	no hit		.
								.
B45	45% BPC	Ssa#CA040972	-0.779	0.00035	0.114445	no hit		.
								.
B45	45% BPC	Ssa#STIR17040	2.616	0.00178	0.199159	no hit		.
								.
B45	45% BPC	Ssa#STIR17565	-0.774	0.00156	0.191278	no hit		.
								.
B45	45% BPC	Ssa#STIR08053	-0.772	0.00174	0.196633	no hit		.
								.
B45	45% BPC	Ssa#STIR18033	3.272	0.00065	0.142596	no hit		.
								.
B45	45% BPC	Ssa#STIR21064	-0.729	0.00035	0.114156	no hit		.
								.
B45	45% BPC	Ssa#STIR20697	-0.679	0.00055	0.134444	no hit		.
								.
B45	45% BPC	Ssa#STIR19140	-0.826	0.00053	0.134057	no hit		.
								.
B45	45% BPC	Ssa#STIR16362	-0.613	0.0017	0.194487	no hit		.
								.
B45	45% BPC	Ssa#STIR10797	-1.831	1e-05	0.024326	no hit		.
								.
B45	45% BPC	Ssa#STIR11417	-0.65	0.00094	0.157562	no hit		.
								.
B45	45% BPC	Ssa#STIR12448	-0.881	0.00079	0.153189	no hit		.
								.
B45	45% BPC	Ssa#STIR12490	-0.645	0.00106	0.167351	no hit		.
								.
B45	45% BPC	Ssa#STIR21275	0.634	0.00134	0.179407	no hit		.
								.
B45	45% BPC	Ssa#STIR24903	-0.822	6e-05	0.056082	no hit		.
								.
B45	45% BPC	Ssa#STIR23172	-0.736	0.00031	0.105432	no hit		.
								.
B45	45% BPC	Omy#S22914675	-2.208	0.00023	0.099009	no hit		.
								.
B45	45% BPC	Ssa#DY699550	-0.625	0.00168	0.194487	no hit		.
								.
B45	45% BPC	Ssa#S18886370	-0.755	0.00071	0.146042	no hit		.
								.
SBM	36% SBM	Omy#S18162626	5.064	0.00265	0.125554	FAM210B	family with sequence similarity 210, member B	.	5.064	33.4515
								.
SBM	36% SBM	Ssa#S35590690	4.848	0.00574	0.18761	TXNL1	thioredoxin-like 1	.	4.848	28.8001
								.
SBM	36% SBM	Ssa#DW555033	4.683	0.00193	0.106238	KCNJ11	potassium inwardly-rectifying channel, subfamily J, member 11	.	4.683	25.6876
								.
SBM	36% SBM	Omy#DV195674	4.372	0.00494	0.175552	SH3PXD2B	SH3 and PX domains 2B	.	4.372	20.7063
								.
SBM	36% SBM	Ssa#S30291198	4.105	0.00108	0.080355	CXorf21	chromosome X open reading frame 21	.	4.105	17.2079
								.
SBM	36% SBM	Ssa#DY703064	3.953	0.00523	0.180119	SHISA6	shisa family member 6	.	3.953	15.4872
								.
SBM	36% SBM	Ssa#DW568010	3.944	0.00327	0.139932	HMHA1	histocompatibility (minor) HA-1	.	3.944	15.3908
								.
SBM	36% SBM	Ssa#S35494290	3.768	0.00013	0.023225	CD8B	CD8 Antigen, Beta Polypeptide 1	.	3.768	13.6233
								.
SBM	36% SBM	Ssa#STIR13778	3.76	0.00055	0.053388	KRT5	keratin 5	.	3.76	13.5479
								.
SBM	36% SBM	Omy#S15335612	3.525	0.00337	0.143195	HERC3	HECT and RLD domain containing E3 ubiquitin protein ligase 3	.	3.525	11.5115
								.
SBM	36% SBM	Ssa#STIR10638	3.459	0.00017	0.027001	IKBIP	IKBKB interacting protein	.	3.459	10.9967
								.
SBM	36% SBM	Ssa#S30257821	3.44	0.0008	0.067757	GADL1	glutamate decarboxylase-like 1	.	3.44	10.8528
								.
SBM	36% SBM	Ssa#TC106645	3.423	0.00166	0.09891	CHTF18	CTF18, chromosome transmission fidelity factor 18 homolog (S. cerevisiae)	.	3.423	10.7257
								.
SBM	36% SBM	Ssa#S30281123	3.377	0.00321	0.138096	GPRC5C	G protein-coupled receptor, family C, group 5, member C	.	3.377	10.3891
								.
SBM	36% SBM	Omy#CA350145	3.364	0.0004	0.045355	NUP133	nucleoporin 133kDa	.	3.364	10.2959
								.
SBM	36% SBM	Ssa#S22497299	3.308	0.00412	0.15948	IFNG	interferon, gamma	.	3.308	9.90392
								.
SBM	36% SBM	Omy#S18157061	3.281	0.00164	0.098446	TSPAN16	tetraspanin 16	.	3.281	9.72029
								.
SBM	36% SBM	Ssa#S31991459	3.278	0.00228	0.116952	CTDSP2	CTD (carboxy-terminal domain, RNA polymerase II, polypeptide A) small phosphatase 2	.	3.278	9.7001
								.
SBM	36% SBM	Ssa#TC102593	3.269	0.002	0.108498	GLT8D2	glycosyltransferase 8 domain containing 2	.	3.269	9.63978
								.
SBM	36% SBM	Omy#CU072135	3.265	0.00177	0.101776	ECHDC1	enoyl CoA hydratase domain containing 1	.	3.265	9.61309
								.
SBM	36% SBM	Omy#S15295638	3.21	2e-05	0.0064	AKAP1	A kinase (PRKA) anchor protein 1	.	3.21	9.25351
								.
SBM	36% SBM	Ssa#S30268673	3.174	0.00043	0.047394	CPA1	carboxypeptidase A1 (pancreatic)	.	3.174	9.02546
								.
SBM	36% SBM	Ssa#DW567289	3.159	0.00187	0.105074	TMEM100	transmembrane protein 100	.	3.159	8.9321
								.
SBM	36% SBM	Omy#S15330540	3.091	0.00481	0.173503	GSG2	germ cell associated 2 (haspin)	.	3.091	8.52087
								.
SBM	36% SBM	Omy#CA344834	3.076	0.00067	0.06113	GRM7	glutamate receptor, metabotropic 7	.	3.076	8.43273
								.
SBM	36% SBM	Ssa#DY723808	3.075	0.00275	0.127292	B4GALNT1	beta-1,4-N-acetyl-galactosaminyl transferase 1	.	3.075	8.42689
								.
SBM	36% SBM	Omy#CA383437	3.072	0.00193	0.106238	GABPB1	GA binding protein transcription factor, beta subunit 1	.	3.072	8.40938
								.
SBM	36% SBM	Omy#S15299279	3.063	0.00143	0.090382	MYO10	myosin X	.	3.063	8.35709
								.
SBM	36% SBM	Ssa#ES325466	3.055	0.00264	0.125455	TTN	titin	.	3.055	8.31087
								.
SBM	36% SBM	Ssa#KSSb2216	2.988	0.00227	0.116844	ERCC3	excision repair cross-complementing rodent repair deficiency, complementation group 3	.	2.988	7.93373
								.
SBM	36% SBM	Omy#BX884703	2.983	0.00297	0.132208	LHFPL3	lipoma HMGIC fusion partner-like 3	.	2.983	7.90629
								.
SBM	36% SBM	Ssa#DW547165	3.517	0.00138	0.089196	CTDSPL2	CTD (carboxy-terminal domain, RNA polymerase II, polypeptide A) small phosphatase like 2	.	2.9705	7.83808
SBM	36% SBM	Ssa#DY716357	2.424	0.00596	0.19043	CTDSPL2	CTD (carboxy-terminal domain, RNA polymerase II, polypeptide A) small phosphatase like 2	.
								.
SBM	36% SBM	Omy#S34311244	2.927	0.00132	0.087991	CLPX	caseinolytic mitochondrial matrix peptidase chaperone subunit	.	2.927	7.60527
								.
SBM	36% SBM	Ssa#S30293580	2.915	0.00015	0.025329	PTPN3	protein tyrosine phosphatase, non-receptor type 3	.	2.915	7.54228
								.
SBM	36% SBM	Omy#CA372845	2.904	0.00283	0.129589	CLTC	clathrin, heavy chain (Hc)	.	2.904	7.48499
								.
SBM	36% SBM	Ssa#TC107257	2.845	0.00218	0.114151	PLD2	phospholipase D2	.	2.845	7.18506
								.
SBM	36% SBM	Omy#CF752926	2.808	0.00421	0.161215	RRBP1	ribosome binding protein 1	.	2.808	7.00313
								.
SBM	36% SBM	Omy#CA352062	2.8	0.00366	0.15029	ILDR2	immunoglobulin-like domain containing receptor 2	.	2.8	6.9644
								.
SBM	36% SBM	Ssa#DW537788	2.791	0.0024	0.120102	LRMP	lymphoid-restricted membrane protein	.	2.791	6.92109
								.
SBM	36% SBM	Ssa#S35694365	2.779	0.00099	0.076203	IGKV6D-41	immunoglobulin kappa variable 6D-41 (non-functional)	.	2.779	6.86376
								.
SBM	36% SBM	Omy#TC172107	2.719	0.00144	0.09055	ZNF180	zinc finger protein 180	.	2.719	6.58416
								.
SBM	36% SBM	Ssa#STIR04795	2.718	0.00045	0.04866	PVALB	parvalbumin	.	2.718	6.5796
								.
SBM	36% SBM	Ssa#S18865699	2.703	0.00015	0.025329	NOA1	nitric oxide associated 1	.	2.703	6.51155
								.
SBM	36% SBM	Omy#CA347442	2.691	0.0059	0.189713	RNF123	ring finger protein 123	.	2.691	6.45761
								.
SBM	36% SBM	Ssa#STIR21392	2.667	0.00518	0.179941	MAP1LC3C	microtubule-associated protein 1 light chain 3 gamma	.	2.667	6.35107
								.
SBM	36% SBM	Ssa#TC105962	2.633	0.00356	0.148027	ATP2A1	ATPase, Ca++ transporting, cardiac muscle, fast twitch 1	.	2.633	6.20315
								.
SBM	36% SBM	Ssa#DY709173	2.631	0.00588	0.189713	SLC37A3	solute carrier family 37, member 3	.	2.631	6.19455
								.
SBM	36% SBM	Ssa#CB516473	2.622	0.00565	0.186103	CKAP5	cytoskeleton associated protein 5	.	2.622	6.15603
								.
SBM	36% SBM	Ssa#DY723548	2.584	0.00536	0.181244	LRPPRC	leucine-rich pentatricopeptide repeat containing	.	2.584	5.996
								.
SBM	36% SBM	Ssa#S31994584	2.577	0.00074	0.064365	CSK	c-src tyrosine kinase	.	2.577	5.96698
								.
SBM	36% SBM	Omy#CA385326	2.573	0.00428	0.162688	OBSCN	obscurin, cytoskeletal calmodulin and titin-interacting RhoGEF	.	2.573	5.95046
								.
SBM	36% SBM	Omy#S18156901	2.567	0.00359	0.148463	MAP3K5	mitogen-activated protein kinase kinase kinase 5	.	2.567	5.92576
								.
SBM	36% SBM	Ssa#STIR21010	2.551	0.00165	0.098671	CSF1	colony stimulating factor 1 (macrophage)	.	2.551	5.8604
								.
SBM	36% SBM	Omy#TC149617	2.532	0.00609	0.192834	TEX2	testis expressed 2	.	2.532	5.78373
								.
SBM	36% SBM	Omy#BX868938	2.522	0.00459	0.167985	ETFB	electron-transfer-flavoprotein, beta polypeptide	.	2.522	5.74378
								.
SBM	36% SBM	Ssa#S30295891	2.506	0.0024	0.120102	BTN2A2	butyrophilin, subfamily 2, member A2	.	2.506	5.68043
								.
SBM	36% SBM	Ssa#S48410149	2.499	0.00281	0.128861	NFKB2	nuclear factor of kappa light polypeptide gene enhancer in B-cells 2 (p49/p100)	.	2.499	5.65293
								.
SBM	36% SBM	Omy#S32814113	2.475	0.00622	0.193899	B3GNT7	UDP-GlcNAc:betaGal beta-1,3-N-acetylglucosaminyltransferase 7	.	2.475	5.55967
								.
SBM	36% SBM	Ssa#STIR35646	2.441	0.00266	0.125691	SOSTDC1	sclerostin domain containing 1	.	2.441	5.43018
								.
SBM	36% SBM	Ssa#S34822126	2.414	0.00627	0.194989	HPX	hemopexin	.	2.414	5.3295
								.
SBM	36% SBM	Omy#CU065468	2.408	0.00146	0.091369	WRNIP1	Werner helicase interacting protein 1	.	2.408	5.30738
								.
SBM	36% SBM	Ssa#STIR23543	2.392	0.00176	0.101692	RAB25	RAB25, member RAS oncogene family	.	2.392	5.24885
								.
SBM	36% SBM	Omy#S18157302	2.389	0.00337	0.143312	ZNF701	zinc finger protein 701	.	2.389	5.23794
								.
SBM	36% SBM	Omy#TC153132	2.388	0.00187	0.105074	DLG3	discs, large homolog 3 (Drosophila)	.	2.388	5.23431
								.
SBM	36% SBM	Ssa#S30256931	2.387	0.00606	0.19265	CHPF	chondroitin polymerizing factor	.	2.387	5.23069
								.
SBM	36% SBM	Ssa#DY711984	2.383	0.00335	0.142864	UBQLN1	ubiquilin 1	.	2.383	5.2162
								.
SBM	36% SBM	Ssa#S32006855_S	2.364	0.00526	0.180119	TIMM44	translocase of inner mitochondrial membrane 44 homolog (yeast)	.	2.364	5.14796
								.
SBM	36% SBM	Ssa#DY722106	2.364	0.00241	0.120175	SUSD3	sushi domain containing 3	.	2.364	5.14796
								.
SBM	36% SBM	Omy#TC162854	2.336	0.00232	0.117941	PDLIM4	PDZ and LIM domain 4	.	2.336	5.04901
								.
SBM	36% SBM	Ssa#TC107089	2.323	0.0041	0.159245	MTHFD1	methylenetetrahydrofolate dehydrogenase (NADP+ dependent) 1, methenyltetrahydrofolate cyclohydrolase, formyltetrahydrofolate synthetase	.	2.323	5.00372
								.
SBM	36% SBM	Ssa#S48417959	2.322	0.00166	0.09891	RPUSD2	RNA pseudouridylate synthase domain containing 2	.	2.322	5.00025
								.
SBM	36% SBM	Ssa#STIR03004	2.316	0.00022	0.03175	TNNI1	troponin I type 1 (skeletal, slow)	.	2.316	4.9795
								.
SBM	36% SBM	Ssa#STIR08350	2.315	0.00026	0.034815	NLRP12	NLR family, pyrin domain containing 12	.	2.315	4.97605
								.
SBM	36% SBM	Ssa#TC97659	2.309	0.00216	0.113506	GSN	gelsolin	.	2.309	4.95539
								.
SBM	36% SBM	Ssa#S35597479	2.303	0.00089	0.071266	HCFC1	host cell factor C1 (VP16-accessory protein)	.	2.303	4.93483
								.
SBM	36% SBM	Ssa#STIR19702	2.28	0.00149	0.092286	CLEC4E	C-type lectin domain family 4, member E	.	2.28	4.85678
								.
SBM	36% SBM	Omy#S15297365	2.262	0.00541	0.182046	PRL	prolactin	.	2.262	4.79656
								.
SBM	36% SBM	Ssa#EG867543	2.217	0.00382	0.153332	EXOC3	exocyst complex component 3	.	2.217	4.64926
								.
SBM	36% SBM	Omy#S34312484	2.2	0.00633	0.195396	SPATA4	spermatogenesis associated 4	.	2.2	4.59479
								.
SBM	36% SBM	Ssa#BG933904	2.19	0.00294	0.131501	GANAB	glucosidase, alpha; neutral AB	.	2.19	4.56305
								.
SBM	36% SBM	Ssa#S35552650	2.185	0.00436	0.164393	NOS2	nitric oxide synthase 2, inducible	.	2.185	4.54727
								.
SBM	36% SBM	Ssa#S35455933	2.152	0.00548	0.183446	MPC1	mitochondrial pyruvate carrier 1	.	2.152	4.44443
								.
SBM	36% SBM	Ssa#DW565803	2.139	0.00112	0.081274	LRRC48	leucine rich repeat containing 48	.	2.139	4.40457
								.
SBM	36% SBM	Ssa#TC108475	2.135	0.00278	0.128153	PUS7	pseudouridylate synthase 7 homolog (S. cerevisiae)	.	2.135	4.39237
								.
SBM	36% SBM	Ssa#CK879362	2.1	0.00613	0.192862	NOXO1	NADPH oxidase organizer 1	.	2.1	4.28709
								.
SBM	36% SBM	Omy#CT565768	2.097	0.00067	0.061092	RAB32	RAB32, member RAS oncogene family	.	2.097	4.27819
								.
SBM	36% SBM	Ssa#STIR04277	2.093	0.00073	0.063702	LBH	limb bud and heart development	.	2.093	4.26634
								.
SBM	36% SBM	Ssa#S31978853	2.071	0.00518	0.179941	ALDOC	aldolase C, fructose-bisphosphate	.	2.071	4.20178
								.
SBM	36% SBM	Ssa#S32005500	2.067	0.00464	0.169408	HES5	hes family bHLH transcription factor 5	.	2.067	4.19014
								.
SBM	36% SBM	Ssa#S18860552	2.05	0.00424	0.161879	CENPB	centromere protein B, 80kDa	.	2.05	4.14106
								.
SBM	36% SBM	Ssa#KSS337	2.033	0.0053	0.180119	RBMS2	RNA binding motif, single stranded interacting protein 2	.	2.033	4.09255
								.
SBM	36% SBM	Omy#BX309274	2.368	0.0065	0.198266	XRCC3	X-ray repair complementing defective repair in Chinese hamster cells 3	.	2	4
SBM	36% SBM	Omy#S15334486	1.632	0.00576	0.187849	XRCC3	X-ray repair complementing defective repair in Chinese hamster cells 3	.
								.
SBM	36% SBM	Ssa#STIR18793	1.991	7e-05	0.015269	BAAT	bile acid CoA: amino acid N-acyltransferase (glycine N-choloyltransferase)	.	1.991	3.97512
								.
SBM	36% SBM	Ssa#TC93787	1.976	0.00352	0.14679	ZNF391	zinc finger protein 391	.	1.976	3.93401
								.
SBM	36% SBM	Ssa#EL697775	1.883	0.00259	0.124534	TNNC2	troponin C type 2 (fast)	.	1.883	3.68841
								.
SBM	36% SBM	Omy#S41574388	1.849	0.0065	0.198266	CYP21A2	cytochrome P450, family 21, subfamily A, polypeptide 2	.	1.849	3.6025
								.
SBM	36% SBM	Ssa#STIR04950	1.827	3e-05	0.00912	NEURL1B	neuralized E3 ubiquitin protein ligase 1B	.	1.827	3.54799
								.
SBM	36% SBM	Ssa#S32005881	1.817	0.00646	0.197783	NRDE2	NRDE-2, necessary for RNA interference, domain containing	.	1.817	3.52348
								.
SBM	36% SBM	Ssa#S35586747	1.786	0.00038	0.044404	SACM1L	SAC1 suppressor of actin mutations 1-like (yeast)	.	1.786	3.44857
								.
SBM	36% SBM	Ssa#DW581679	2.957	0.00178	0.102025	MAFB	v-maf avian musculoaponeurotic fibrosarcoma oncogene homolog B	.	1.777	3.42713
SBM	36% SBM	Ssa#S30240408	0.597	0.00252	0.122666	MAFB	v-maf avian musculoaponeurotic fibrosarcoma oncogene homolog B	.
								.
SBM	36% SBM	Ssa#S31984414	1.774	0.00611	0.192862	KCTD5	potassium channel tetramerization domain containing 5	.	1.774	3.42001
								.
SBM	36% SBM	Ssa#KSS4557	1.764	4e-05	0.01076	DLST	dihydrolipoamide S-succinyltransferase (E2 component of 2-oxo-glutarate complex)	.	1.764	3.39638
								.
SBM	36% SBM	Ssa#STIR40534	2.637	0.00171	0.099666	LPL	lipoprotein lipase	.	1.742	3.34499
SBM	36% SBM	Ssa#S35551837	0.847	0.00157	0.095575	LPL	lipoprotein lipase	.
								.
SBM	36% SBM	Ssa#DW541344	1.73	0.00057	0.054649	WDR92	WD repeat domain 92	.	1.73	3.31728
								.
SBM	36% SBM	Ssa#S35548210	1.729	0	0.002689	PLEK2	pleckstrin 2	.	1.729	3.31498
								.
SBM	36% SBM	Ssa#CB513179	1.719	0.00257	0.124071	SMAP1	small ArfGAP 1	.	1.719	3.29208
								.
SBM	36% SBM	Ssa#STIR30796	1.696	0.00099	0.07627	PRKACB	protein kinase, cAMP-dependent, catalytic, beta	.	1.696	3.24001
								.
SBM	36% SBM	Ssa#STIR22167	1.685	0	0.000432	ODC1	ornithine decarboxylase 1	.	1.685	3.2154
								.
SBM	36% SBM	Omy#S34424726	1.681	0.00397	0.156846	PPP2CA	protein phosphatase 2, catalytic subunit, alpha isozyme	.	1.681	3.2065
								.
SBM	36% SBM	Ssa#S35564680	1.675	0	2.3e-05	FGFBP1	fibroblast growth factor binding protein 1	.	1.675	3.19319
								.
SBM	36% SBM	Ssa#STIR12518	1.656	0.00581	0.18862	CAV3	caveolin 3	.	1.656	3.15142
								.
SBM	36% SBM	Ssa#KSSb2549	1.624	0.00275	0.127292	CAB39	calcium binding protein 39	.	1.624	3.08228
								.
SBM	36% SBM	Ssa#S30293194	1.611	0.00128	0.087291	FAM8A1	family with sequence similarity 8, member A1	.	1.611	3.05463
								.
SBM	36% SBM	Ssa#S35571140	1.547	2e-05	0.008772	GNAQ	guanine nucleotide binding protein (G protein), q polypeptide	.	1.547	2.92209
								.
SBM	36% SBM	Omy#TC162380	1.54	0.00246	0.121492	ADRA1D	adrenoceptor alpha 1D	.	1.54	2.90795
								.
SBM	36% SBM	Ssa#STIR21254	1.532	0	8e-06	FDFT1	farnesyl-diphosphate farnesyltransferase 1	.	1.532	2.89186
								.
SBM	36% SBM	Ssa#STIR17851	1.489	0.00386	0.154338	CSDC2	cold shock domain containing C2, RNA binding	.	1.489	2.80694
								.
SBM	36% SBM	Ssa#DW007128	1.462	0.00258	0.124071	FAM65A	family with sequence similarity 65, member A	.	1.462	2.7549
								.
SBM	36% SBM	Ssa#STIR18667	1.458	0.00654	0.199094	METTL9	methyltransferase like 9	.	1.458	2.74727
								.
SBM	36% SBM	Ssa#S35497327	1.444	0.0021	0.11189	VSIG10	V-set and immunoglobulin domain containing 10	.	1.444	2.72074
								.
SBM	36% SBM	Omy#S23940132	1.484	0.0053	0.180119	MEFV	Mediterranean fever	.	1.4335	2.70101
SBM	36% SBM	Ssa#S30284106	1.383	0.00047	0.049739	MEFV	Mediterranean fever	.
								.
SBM	36% SBM	Ssa#S31976899	1.419	0	0.000104	ACLY	ATP citrate lyase	.	1.419	2.674
								.
SBM	36% SBM	Ssa#TC86127	1.408	0.00562	0.185254	IMMT	inner membrane protein, mitochondrial	.	1.408	2.65369
								.
SBM	36% SBM	Ssa#DY741343	1.553	9e-05	0.017864	CYP51A1	cytochrome P450, family 51, subfamily A, polypeptide 1	.	1.3905	2.6217
SBM	36% SBM	Ssa#DY731118_S	1.228	0.00018	0.027844	CYP51A1	cytochrome P450, family 51, subfamily A, polypeptide 1	.
								.
SBM	36% SBM	Ssa#DY709634	1.387	0.0013	0.087555	PTPRF	protein tyrosine phosphatase, receptor type, F	.	1.387	2.61534
								.
SBM	36% SBM	Ssa#TC108885	1.384	0.00039	0.044766	STARD4	StAR-related lipid transfer (START) domain containing 4	.	1.384	2.60991
								.
SBM	36% SBM	Ssa#STIR00096_2	1.749	0	1.4e-05	IDI1	isopentenyl-diphosphate delta isomerase 1	.	1.35857	2.56431
SBM	36% SBM	Ssa#STIR00096_3	1.394	0	0.000756	IDI1	isopentenyl-diphosphate delta isomerase 1	.
SBM	36% SBM	Ssa#STIR00098	1.392	0	2.9e-05	IDI1	isopentenyl-diphosphate delta isomerase 1	.
SBM	36% SBM	Ssa#S35553677	1.338	0	1.4e-05	IDI1	isopentenyl-diphosphate delta isomerase 1	.
SBM	36% SBM	Ssa#STIR00098_3	1.257	0	0.000135	IDI1	isopentenyl-diphosphate delta isomerase 1	.
SBM	36% SBM	Ssa#STIR00098_4	1.21	0	0.001776	IDI1	isopentenyl-diphosphate delta isomerase 1	.
SBM	36% SBM	Ssa#STIR00098_2	1.17	0	0.000135	IDI1	isopentenyl-diphosphate delta isomerase 1	.
								.
SBM	36% SBM	Ssa#S35505996	1.358	0.00562	0.185254	PDLIM3	PDZ and LIM domain 3	.	1.358	2.5633
								.
SBM	36% SBM	Ssa#S30293578	1.357	0.00203	0.109372	NEU3	sialidase 3 (membrane sialidase)	.	1.357	2.56152
								.
SBM	36% SBM	Ssa#S31998736	1.354	0.00421	0.161215	NOC4L	nucleolar complex associated 4 homolog (S. cerevisiae)	.	1.354	2.5562
								.
SBM	36% SBM	Ssa#S25806764	1.353	0	0.000198	NCF1	neutrophil cytosolic factor 1	.	1.353	2.55443
								.
SBM	36% SBM	Ssa#S31981321	1.301	0.00244	0.120825	ATM	ataxia telangiectasia mutated	.	1.301	2.464
								.
SBM	36% SBM	Omy#S15288895	1.292	0.00113	0.081331	MSMO1	methylsterol monooxygenase 1	.	1.292	2.44867
								.
SBM	36% SBM	Ssa#STIR26199	1.269	0.00628	0.195118	ZNF143	zinc finger protein 143	.	1.269	2.40994
								.
SBM	36% SBM	Ssa#TC99753	1.263	0.0062	0.193751	BTBD2	BTB (POZ) domain containing 2	.	1.263	2.39994
								.
SBM	36% SBM	Omy#S18145487	1.262	0.00316	0.137098	EIF2D	eukaryotic translation initiation factor 2D	.	1.262	2.39828
								.
SBM	36% SBM	Ssa#S32010897	1.252	0.00294	0.131501	SLC35F2	solute carrier family 35, member F2	.	1.252	2.38171
								.
SBM	36% SBM	Ssa#STIR42702	1.241	0.00015	0.025111	NSDHL	NAD(P) dependent steroid dehydrogenase-like	.	1.241	2.36362
								.
SBM	36% SBM	Omy#S18144094	1.227	0.00522	0.180119	TBRG4	transforming growth factor beta regulator 4	.	1.227	2.3408
								.
SBM	36% SBM	Ssa#S18857994	1.513	0	0.000104	MMP20	matrix metallopeptidase 20	.	1.217	2.32463
SBM	36% SBM	Ssa#S25807320	0.921	0.0027	0.126644	MMP20	matrix metallopeptidase 20	.
								.
SBM	36% SBM	Ssa#DY723913	1.511	0	2.3e-05	ANXA2	annexin A2	.	1.21037	2.31398
SBM	36% SBM	Ssa#STIR12319	1.352	0	5.7e-05	ANXA2	annexin A2	.
SBM	36% SBM	Ssa#STIR09537	1.341	0	4.2e-05	ANXA2	annexin A2	.
SBM	36% SBM	Ssa#TC103719	1.258	0	2.1e-05	ANXA2	annexin A2	.
SBM	36% SBM	Ssa#KSS2151	1.208	0	0.000163	ANXA2	annexin A2	.
SBM	36% SBM	Ssa#EG868363	1.196	0	0.000223	ANXA2	annexin A2	.
SBM	36% SBM	Ssa#CL476Ctg1	1.004	0	0.000403	ANXA2	annexin A2	.
SBM	36% SBM	Ssa#S35493532	0.813	0	0.002689	ANXA2	annexin A2	.
								.
SBM	36% SBM	Ssa#S35668873	1.198	0.00383	0.153606	DET1	de-etiolated homolog 1 (Arabidopsis)	.	1.198	2.29421
								.
SBM	36% SBM	Ssa#STIR04667	1.222	0	0.000198	UPP1	uridine phosphorylase 1	.	1.1935	2.28707
SBM	36% SBM	Ssa#STIR01708	1.165	0	0.000198	UPP1	uridine phosphorylase 1	.
								.
SBM	36% SBM	Ssa#S18892319	1.189	6e-05	0.013423	IL1R1	interleukin 1 receptor, type I	.	1.189	2.27995
								.
SBM	36% SBM	Ssa#S35558945	1.187	0.00345	0.144869	TRIM29	tripartite motif containing 29	.	1.187	2.27679
								.
SBM	36% SBM	Ssa#STIR17959	1.737	0.00222	0.115157	ACOT7	acyl-CoA thioesterase 7	.	1.1805	2.26655
SBM	36% SBM	Ssa#S35689487	0.624	4e-05	0.010173	ACOT7	acyl-CoA thioesterase 7	.
								.
SBM	36% SBM	Omy#TC147292	1.543	0.00579	0.188315	RUVBL2	RuvB-like AAA ATPase 2	.	1.1785	2.26341
SBM	36% SBM	Ssa#STIR10705	0.814	0.00632	0.19519	RUVBL2	RuvB-like AAA ATPase 2	.
								.
SBM	36% SBM	Omy#S15290154	1.177	0.00044	0.048233	CIRH1A	cirrhosis, autosomal recessive 1A (cirhin)	.	1.177	2.26106
								.
SBM	36% SBM	Ssa#DY713457	1.655	0.00307	0.135499	HSPA4	heat shock 70kDa protein 4	.	1.174	2.25636
SBM	36% SBM	Ssa#S35702489	0.693	0.00219	0.114151	HSPA4	heat shock 70kDa protein 4	.
								.
SBM	36% SBM	Ssa#S35662565	1.168	0.00046	0.049014	PPAP2A	phosphatidic acid phosphatase type 2A	.	1.168	2.247
								.
SBM	36% SBM	Ssa#TC80936	1.163	1e-05	0.003496	CD99L2	CD99 molecule-like 2	.	1.163	2.23923
								.
SBM	36% SBM	Ssa#S35555864	1.161	0.00492	0.175322	TMEM179	transmembrane protein 179	.	1.161	2.23612
								.
SBM	36% SBM	Ssa#CX354967	1.158	0.00531	0.180119	TOMM70A	translocase of outer mitochondrial membrane 70 homolog A (S. cerevisiae)	.	1.158	2.23148
								.
SBM	36% SBM	Ssa#S31999929	1.154	0.00013	0.023047	TUSC2	tumor suppressor candidate 2	.	1.154	2.2253
								.
SBM	36% SBM	Ssa#STIR33820	1.137	0	0.001714	HIGD1A	HIG1 hypoxia inducible domain family, member 1A	.	1.137	2.19923
								.
SBM	36% SBM	Ssa#S35675048	1.128	0.00503	0.176907	MTMR2	myotubularin related protein 2	.	1.128	2.18556
								.
SBM	36% SBM	Ssa#DW588384	1.119	0.00443	0.165399	DDX5	DEAD (Asp-Glu-Ala-Asp) box helicase 5	.	1.119	2.17196
								.
SBM	36% SBM	Ssa#S18875066	1.112	0	0.000804	TWSG1	twisted gastrulation BMP signaling modulator 1	.	1.112	2.16145
								.
SBM	36% SBM	Omy#S15260542	1.111	0.00031	0.03987	HPSE2	heparanase 2	.	1.111	2.15995
								.
SBM	36% SBM	Ssa#S32008901	1.105	0.00412	0.159471	BCDIN3D	BCDIN3 domain containing	.	1.105	2.15099
								.
SBM	36% SBM	Ssa#S31990051	1.096	0.0001	0.019056	RAB1A	RAB1A, member RAS oncogene family	.	1.096	2.13761
								.
SBM	36% SBM	Ssa#S35470486	1.205	0	5.7e-05	RDM1	RAD52 motif 1	.	1.089	2.12727
SBM	36% SBM	Ssa#STIR12090	0.973	0	0.000784	RDM1	RAD52 motif 1	.
								.
SBM	36% SBM	Ssa#S35690902	1.263	0	0.000103	MANF	mesencephalic astrocyte-derived neurotrophic factor	.	1.0865	2.12358
SBM	36% SBM	Ssa#CL509Ctg1_S	0.91	0	0.002233	MANF	mesencephalic astrocyte-derived neurotrophic factor	.
								.
SBM	36% SBM	Ssa#STIR04266	1.083	7e-05	0.015375	RNF182	ring finger protein 182	.	1.083	2.11844
								.
SBM	36% SBM	Ssa#STIR15807	1.163	0.00028	0.036934	C21orf33	chromosome 21 open reading frame 33	.	1.0825	2.1177
SBM	36% SBM	Ssa#EL698001	1.002	0.00012	0.020926	C21orf33	chromosome 21 open reading frame 33	.
								.
SBM	36% SBM	Ssa#S31987297	1.081	0.00228	0.117049	RRAD	Ras-related associated with diabetes	.	1.081	2.1155
								.
SBM	36% SBM	Ssa#CL50Contig2	1.008	0.00025	0.034451	ALDOA	aldolase A, fructose-bisphosphate	.	1.0665	2.09435
SBM	36% SBM	Ssa#S29048819	1.125	8e-05	0.016198	ALDOA	aldolase A, fructose-bisphosphate	.
								.
SBM	36% SBM	Ssa#S31990525	1.065	5e-05	0.013273	RAB11A	RAB11A, member RAS oncogene family	.	1.065	2.09217
								.
SBM	36% SBM	Ssa#S31978474	1.064	0.00496	0.175563	TRAP1	TNF receptor-associated protein 1	.	1.064	2.09072
								.
SBM	36% SBM	Ssa#STIR26209	1.131	0.00036	0.043312	TMSB10	thymosin beta 10	.	1.064	2.09072
SBM	36% SBM	Ssa#STIR02122	0.997	0.00028	0.036566	TMSB10	thymosin beta 10	.
								.
SBM	36% SBM	Ssa#S35661752	1.196	0	9.8e-05	CYCS	cytochrome c, somatic	.	1.04967	2.07005
SBM	36% SBM	Ssa#STIR43591	1.007	0	0.000409	CYCS	cytochrome c, somatic	.
SBM	36% SBM	Omy#S15335104	0.946	0.00137	0.088998	CYCS	cytochrome c, somatic	.
								.
SBM	36% SBM	Omy#CA374438	1.045	0.00139	0.089567	NDRG1	N-myc downstream regulated 1	.	1.045	2.06337
								.
SBM	36% SBM	Omy#S22907245	1.043	0.00043	0.047571	BANF1	barrier to autointegration factor 1	.	1.043	2.06051
								.
SBM	36% SBM	Ssa#S48409039	1.043	0.00083	0.069427	PPAN-P2RY11	PPAN-P2RY11 readthrough	.	1.043	2.06051
								.
SBM	36% SBM	Ssa#S35685588	1.041	1e-05	0.005928	TAX1BP3	Tax1 (human T-cell leukemia virus type I) binding protein 3	.	1.041	2.05765
								.
SBM	36% SBM	Ssa#TC71595	1.031	0.00027	0.035882	PARP3	poly (ADP-ribose) polymerase family, member 3	.	1.031	2.04344
								.
SBM	36% SBM	Ssa#S35667388	1.023	0.0003	0.038925	DDIT4	DNA-damage-inducible transcript 4	.	1.023	2.03214
								.
SBM	36% SBM	Ssa#KSS726_S	1.017	0.00604	0.192419	NOC3L	nucleolar complex associated 3 homolog (S. cerevisiae)	.	1.017	2.02371
								.
SBM	36% SBM	Ssa#STIR04976	1.013	0	0.002689	DYNLL2	dynein, light chain, LC8-type 2	.	1.013	2.0181
								.
SBM	36% SBM	Ssa#STIR26031	1.009	0.00466	0.169877	MRPS34	mitochondrial ribosomal protein S34	.	1.009	2.01252
								.
SBM	36% SBM	Ssa#DW572300	1.007	7e-05	0.015375	AKR1A1	aldo-keto reductase family 1, member A1 (aldehyde reductase)	.	1.007	2.00973
								.
SBM	36% SBM	Ssa#S35477414	1.007	0.00325	0.139654	KATNA1	katanin p60 (ATPase containing) subunit A 1	.	1.007	2.00973
								.
SBM	36% SBM	Ssa#STIR15637	1.01	0	0.001766	RNF138	ring finger protein 138, E3 ubiquitin protein ligase	.	1.0065	2.00903
SBM	36% SBM	Ssa#STIR04308	1.003	1e-05	0.002829	RNF138	ring finger protein 138, E3 ubiquitin protein ligase	.
								.
SBM	36% SBM	Ssa#S35525187	1.476	1e-05	0.005733	CSTB	cystatin B (stefin B)	.	1.002	2.00277
SBM	36% SBM	Ssa#S35578560_S	1.049	1e-05	0.002829	CSTB	cystatin B (stefin B)	.
SBM	36% SBM	Ssa#S35578560	0.963	7e-05	0.015375	CSTB	cystatin B (stefin B)	.
SBM	36% SBM	Ssa#STIR02844	0.52	0.00172	0.099912	CSTB	cystatin B (stefin B)	.
								.
SBM	36% SBM	Ssa#S30294518	0.999	0.00426	0.162359	WDR3	WD repeat domain 3	.	0.999	1.99861
								.
SBM	36% SBM	Ssa#S30244161	1.714	0.00292	0.131501	NHP2L1	NHP2 non-histone chromosome protein 2-like 1 (S. cerevisiae)	.	0.992	1.98894
SBM	36% SBM	Ssa#STIR04230	0.659	0.00128	0.087158	NHP2L1	NHP2 non-histone chromosome protein 2-like 1 (S. cerevisiae)	.
SBM	36% SBM	Ssa#STIR09226	0.603	0.00224	0.115432	NHP2L1	NHP2 non-histone chromosome protein 2-like 1 (S. cerevisiae)	.
								.
SBM	36% SBM	Ssa#STIR00110_4	1.25	4e-05	0.010886	PLIN2	perilipin 2	.	0.9842	1.97822
SBM	36% SBM	Ssa#S32007250	1.063	5e-05	0.012096	PLIN2	perilipin 2	.
SBM	36% SBM	Ssa#S32007249	0.937	0.00014	0.024649	PLIN2	perilipin 2	.
SBM	36% SBM	Ssa#STIR00110_2	0.926	6e-05	0.014075	PLIN2	perilipin 2	.
SBM	36% SBM	Ssa#STIR00110_3	0.745	0.00162	0.097589	PLIN2	perilipin 2	.
								.
SBM	36% SBM	Ssa#S35668155_S	0.982	0.00123	0.08534	CCDC167	coiled-coil domain containing 167	.	0.982	1.9752
								.
SBM	36% SBM	Ssa#STIR30017	0.979	0.00357	0.148265	HPDL	4-hydroxyphenylpyruvate dioxygenase-like	.	0.979	1.9711
								.
SBM	36% SBM	Ssa#S31983783	1.254	0.00144	0.09055	PGP	phosphoglycolate phosphatase	.	0.9785	1.97042
SBM	36% SBM	Ssa#STIR03540	0.703	0.00017	0.027031	PGP	phosphoglycolate phosphatase	.
								.
SBM	36% SBM	Ssa#CL347Ctg1	0.978	2e-05	0.007597	MARCKSL1	MARCKS-like 1	.	0.978	1.96973
								.
SBM	36% SBM	Ssa#S31980620	0.977	0.0022	0.114371	DIRC2	disrupted in renal carcinoma 2	.	0.977	1.96837
								.
SBM	36% SBM	Omy#S15319793	0.971	0.00027	0.035938	ABI1	abl-interactor 1	.	0.971	1.9602
								.
SBM	36% SBM	Omy#BX877048	0.968	0.0027	0.126644	METTL18	methyltransferase like 18	.	0.968	1.95613
								.
SBM	36% SBM	Ssa#S30282849	0.964	0.00031	0.038925	NUP205	nucleoporin 205kDa	.	0.964	1.95071
								.
SBM	36% SBM	Ssa#STIR00138_3	0.962	0.00015	0.025329	GOLT1B	golgi transport 1B	.	0.962	1.94801
								.
SBM	36% SBM	Ssa#CB513026_S	0.961	0.00581	0.18862	TOM1L2	target of myb1-like 2 (chicken)	.	0.961	1.94666
								.
SBM	36% SBM	Ssa#S35700479	0.958	2e-05	0.006348	GJA3	gap junction protein, alpha 3, 46kDa	.	0.958	1.94261
								.
SBM	36% SBM	Ssa#S35599692	0.946	0.00042	0.046897	TXNRD1	thioredoxin reductase 1	.	0.946	1.92652
								.
SBM	36% SBM	Omy#TC148955	0.946	0.00084	0.069577	TUBA3D	tubulin, alpha 3d	.	0.946	1.92652
								.
SBM	36% SBM	Ssa#S31979022	0.945	0	0.000409	KRT16	keratin 16	.	0.945	1.92519
								.
SBM	36% SBM	Ssa#S35552102	0.936	0.00104	0.077971	DNAJB11	DnaJ (Hsp40) homolog, subfamily B, member 11	.	0.936	1.91322
								.
SBM	36% SBM	Omy#S15288955	0.936	0.00497	0.175563	GPR107	G protein-coupled receptor 107	.	0.936	1.91322
								.
SBM	36% SBM	Ssa#CL420Ctg1	1.016	0.00011	0.019937	ALAS1	aminolevulinate, delta-, synthase 1	.	0.93325	1.90957
SBM	36% SBM	Ssa#S30290800	0.982	0.00021	0.030253	ALAS1	aminolevulinate, delta-, synthase 1	.
SBM	36% SBM	Ssa#S30293918	0.885	0.00631	0.19519	ALAS1	aminolevulinate, delta-, synthase 1	.
SBM	36% SBM	Ssa#KSS3165	0.85	0.00072	0.063696	ALAS1	aminolevulinate, delta-, synthase 1	.
								.
SBM	36% SBM	Ssa#S30242788	0.933	0.00025	0.034498	POP7	processing of precursor 7, ribonuclease P/MRP subunit (S. cerevisiae)	.	0.933	1.90924
								.
SBM	36% SBM	Omy#S15271077	0.931	8e-05	0.01663	THNSL2	threonine synthase-like 2 (S. cerevisiae)	.	0.931	1.9066
								.
SBM	36% SBM	Ssa#DW552272	0.925	0.00138	0.089518	USH1C	Usher syndrome 1C (autosomal recessive, severe)	.	0.925	1.89868
								.
SBM	36% SBM	Omy#CF752841	0.92	0.00094	0.074128	SREBF2	sterol regulatory element binding transcription factor 2	.	0.92	1.89212
								.
SBM	36% SBM	Ssa#S30054066	0.914	0.00019	0.029228	MALT1	mucosa associated lymphoid tissue lymphoma translocation gene 1	.	0.914	1.88426
								.
SBM	36% SBM	Omy#BX080895	0.908	0.00552	0.183446	MFSD4	major facilitator superfamily domain containing 4	.	0.908	1.87644
								.
SBM	36% SBM	Ssa#STIR17979	0.98	0	0.000358	DTX3	deltex homolog 3 (Drosophila)	.	0.905	1.87254
SBM	36% SBM	Ssa#S35582647	0.83	1e-05	0.003487	DTX3	deltex homolog 3 (Drosophila)	.
								.
SBM	36% SBM	Ssa#STIR16473	1.194	0	0.001508	CAPN2	calpain 2, (m/II) large subunit	.	0.904	1.87125
SBM	36% SBM	Ssa#KSS3380	0.787	0.00456	0.167579	CAPN2	calpain 2, (m/II) large subunit	.
SBM	36% SBM	Ssa#S35518250	0.731	6e-05	0.01437	CAPN2	calpain 2, (m/II) large subunit	.
								.
SBM	36% SBM	Omy#CX026283	0.96	0.00141	0.089998	ELAVL1	ELAV like RNA binding protein 1	.	0.9025	1.8693
SBM	36% SBM	Ssa#STIR26160	0.845	0.00087	0.070618	ELAVL1	ELAV like RNA binding protein 1	.
								.
SBM	36% SBM	Ssa#S35509029	0.896	0.00232	0.117941	ACN9	ACN9 homolog (S. cerevisiae)	.	0.896	1.8609
								.
SBM	36% SBM	Ssa#STIR13772_S	0.891	0	0.002261	BZW2	basic leucine zipper and W2 domains 2	.	0.891	1.85446
								.
SBM	36% SBM	Ssa#STIR00099_4	0.95	8e-05	0.015933	SC5D	sterol-C5-desaturase	.	0.88925	1.85221
SBM	36% SBM	Ssa#STIR00099_3	0.909	2e-05	0.006859	SC5D	sterol-C5-desaturase	.
SBM	36% SBM	Ssa#STIR00099_2	0.851	4e-05	0.01076	SC5D	sterol-C5-desaturase	.
SBM	36% SBM	Ssa#STIR44252	0.847	0.00039	0.0448	SC5D	sterol-C5-desaturase	.
								.
SBM	36% SBM	Ssa#S31990095	0.888	0.00213	0.112315	DNAJC2	DnaJ (Hsp40) homolog, subfamily C, member 2	.	0.888	1.85061
								.
SBM	36% SBM	Ssa#STIR16733	0.878	0.0066	0.199612	APCS	amyloid P component, serum	.	0.878	1.83783
								.
SBM	36% SBM	Ssa#S35687827	0.823	0.00659	0.199499	TMEM27	transmembrane protein 27	.	0.8765	1.83592
SBM	36% SBM	Ssa#STIR10864	0.93	0.00042	0.046897	TMEM27	transmembrane protein 27	.
								.
SBM	36% SBM	Ssa#S35559522	0.874	0.00249	0.122243	TOMM40	translocase of outer mitochondrial membrane 40 homolog (yeast)	.	0.874	1.83274
								.
SBM	36% SBM	Ssa#STIR16474	0.871	0.0023	0.117431	CNBP	CCHC-type zinc finger, nucleic acid binding protein	.	0.871	1.82893
								.
SBM	36% SBM	Ssa#S30292033	0.804	3e-05	0.009453	ACAT2	acetyl-CoA acetyltransferase 2	.	0.87	1.82766
SBM	36% SBM	Omy#TC133681	0.936	0.00359	0.148463	ACAT2	acetyl-CoA acetyltransferase 2	.
								.
SBM	36% SBM	Ssa#S30240091	0.863	0	0.002233	PEF1	penta-EF-hand domain containing 1	.	0.863	1.81882
								.
SBM	36% SBM	Ssa#S30296223	0.862	0.00036	0.043312	INPP1	inositol polyphosphate-1-phosphatase	.	0.862	1.81756
								.
SBM	36% SBM	Ssa#S32007030	0.909	9e-05	0.017864	RAC1	ras-related C3 botulinum toxin substrate 1 (rho family, small GTP binding protein Rac1)	.	0.8615	1.81693
SBM	36% SBM	Ssa#KSSb2369	0.814	6e-05	0.013988	RAC1	ras-related C3 botulinum toxin substrate 1 (rho family, small GTP binding protein Rac1)	.
								.
SBM	36% SBM	Ssa#S31982976	0.861	0.00132	0.087991	SRSF3	serine/arginine-rich splicing factor 3	.	0.861	1.8163
								.
SBM	36% SBM	Ssa#CK884511	0.859	0.00112	0.081274	RGS11	regulator of G-protein signaling 11	.	0.859	1.81378
								.
SBM	36% SBM	Ssa#STIR20722	1.032	0	0.00128	TAGLN	transgelin	.	0.859	1.81378
SBM	36% SBM	Ssa#STIR05090	0.815	2e-05	0.007366	TAGLN	transgelin	.
SBM	36% SBM	Ssa#STIR20590	0.73	9e-05	0.017893	TAGLN	transgelin	.
								.
SBM	36% SBM	Ssa#CX354692	0.958	6e-05	0.013604	WDR77	WD repeat domain 77	.	0.855333	1.80918
SBM	36% SBM	Ssa#CB513940	0.84	0.00036	0.043312	WDR77	WD repeat domain 77	.
SBM	36% SBM	Ssa#STIR21079	0.768	3e-05	0.00912	WDR77	WD repeat domain 77	.
								.
SBM	36% SBM	Ssa#S30244374	0.851	4e-05	0.01076	FDPS	farnesyl diphosphate synthase	.	0.851	1.80375
								.
SBM	36% SBM	Ssa#EG836985	0.85	0.0003	0.038111	HSH2D	hematopoietic SH2 domain containing	.	0.85	1.8025
								.
SBM	36% SBM	Ssa#S31976248	0.849	0.00472	0.171171	FUS	fused in sarcoma	.	0.849	1.80125
								.
SBM	36% SBM	Ssa#STIR16412	0.844	0.0021	0.11189	SCD	stearoyl-CoA desaturase (delta-9-desaturase)	.	0.844	1.79502
								.
SBM	36% SBM	Ssa#NP12953959	0.842	0.00517	0.179941	DGAT1	diacylglycerol O-acyltransferase 1	.	0.842	1.79253
								.
SBM	36% SBM	Ssa#STIR09383	0.76	2e-05	0.008978	ZNF706	zinc finger protein 706	.	0.8395	1.78943
SBM	36% SBM	Ssa#STIR09544	0.919	0	0.001651	ZNF706	zinc finger protein 706	.
								.
SBM	36% SBM	Ssa#KSS1976	0.974	3e-05	0.009453	HSPA5	heat shock 70kDa protein 5 (glucose-regulated protein, 78kDa)	.	0.83825	1.78788
SBM	36% SBM	Ssa#STIR17101	0.85	0.00065	0.059901	HSPA5	heat shock 70kDa protein 5 (glucose-regulated protein, 78kDa)	.
SBM	36% SBM	Ssa#STIR11952	0.796	5e-05	0.011869	HSPA5	heat shock 70kDa protein 5 (glucose-regulated protein, 78kDa)	.
SBM	36% SBM	Ssa#S30242582	0.733	0.00021	0.031199	HSPA5	heat shock 70kDa protein 5 (glucose-regulated protein, 78kDa)	.
								.
SBM	36% SBM	Ssa#S30284320	0.838	0.0017	0.099492	ACTR2	ARP2 actin-related protein 2 homolog (yeast)	.	0.838	1.78757
								.
SBM	36% SBM	Ssa#S30239290	0.838	0.00212	0.112221	CYP2J2	cytochrome P450, family 2, subfamily J, polypeptide 2	.	0.838	1.78757
								.
SBM	36% SBM	Ssa#S35682644	0.837	0.00165	0.098539	EBAG9	estrogen receptor binding site associated, antigen, 9	.	0.837	1.78633
								.
SBM	36% SBM	Ssa#S18889873	0.835	0	0.001651	SDF2L1	stromal cell-derived factor 2-like 1	.	0.835	1.78386
								.
SBM	36% SBM	Ssa#S35475375	0.834	0.00036	0.043312	HLA-A	major histocompatibility complex, class I, A	.	0.834	1.78262
								.
SBM	36% SBM	Ssa#CL120Ctg1	0.833	0.00261	0.12466	CYBA	cytochrome b-245, alpha polypeptide	.	0.833	1.78139
								.
SBM	36% SBM	Ssa#STIR10454	0.831	3e-05	0.010103	CCDC43	coiled-coil domain containing 43	.	0.831	1.77892
[truncated: 1,467 more rows]
