# Supplementary material for: Differential responses of the gut transcriptome to plant protein diets in farmed Atlantic salmon
Source: BMC Genomics. 2016 Feb 29;17:156. doi: 10.1186/s12864-016-2473-0 (PMC4772681; doi:10.1186/s12864-016-2473-0)
Supplement: Additional file 3: — List of pathways significantly altered ( P -value < 0.01) in distal gut of Atlantic salmon fed plant protein diets. The Ingenuity Pathway Analysis (IPA) was performed on sets of 140, 80, 33, 71, 254 and 750 differentially expressed genes (both up- and down-regulated) for S45, S34B11, S22B22, S11B34, B45 and SBM dietary treatments, respectively. Ratios are numbers of differentially regulated genes divided by the total numbers of genes within a specific pathway that are in the IPA reference gene set. The IPA activation z-score ≥ 2 predicts an overall increase in the pathway activity and z-score ≤ −2 predicts an overall decrease in the pathway activity. (XLSX 25 kb) [file 12864_2016_2473_MOESM3_ESM.xlsx]

## Sheet: Add file 3
Additional file 3
List of Ingenuity pathways significantly altered (P-value < 0.01) in distal gut of Atlantic salmon fed plant protein diets. The Ingenuity Pathway Analysis (IPA) was performed
on sets of 140, 80, 33, 71, 254 and 750 differentially expressed genes (both up- and down-regulated) for S45, S34B11, S22B22, S11B34, B45 and SBM dietary treatments,
respectively. Ratios are numbers of differentially regulated genes divided by the total numbers of genes within a specific pathway that are in the IPA reference gene set.
The IPA activation z-score ≥ 2 predicts an overall increase in the pathway activity and z-score ≤ −2 predicts an overall decrease in the pathway activity.
Ingenuity canonical pathway		Diet ID	Diet description	-Log10(P-value)	P-value	Ratio	z-score	Genes (see Additional file 2 for full gene names)
Cholesterol Biosynthesis I	.	S45	45% SPC	5.33	4.67735e-06	0.128		FDFT1,DHCR7,TM7SF2,SC5D,CYP51A1
Cholesterol Biosynthesis II (via 24,25-dihydrolanosterol)	.	S45	45% SPC	5.33	4.67735e-06	0.128		FDFT1,DHCR7,TM7SF2,SC5D,CYP51A1
Cholesterol Biosynthesis III (via Desmosterol)	.	S45	45% SPC	5.33	4.67735e-06	0.128		FDFT1,DHCR7,TM7SF2,SC5D,CYP51A1
Superpathway of Cholesterol Biosynthesis	.	S45	45% SPC	4.83	1.47911e-05	0.0723		FDFT1,DHCR7,ACAT2,TM7SF2,SC5D,CYP51A1
γ-linolenate Biosynthesis II (Animals)	.	S45	45% SPC	4.82	1.51356e-05	0.167		SLC27A2,FADS2,CYB5R3,FADS1
Bupropion Degradation	.	S45	45% SPC	3.18	0.000660693	0.111		CYP2F1,CYP2A7,CYP51A1
Acetone Degradation I (to Methylglyoxal)	.	S45	45% SPC	2.96	0.00109648	0.0938		CYP2F1,CYP2A7,CYP51A1
Complement System	.	S45	45% SPC	2.74	0.0018197	0.0789		CFD,SERPING1,C7
Estrogen Biosynthesis	.	S45	45% SPC	2.51	0.0030903	0.0652		CYP2F1,CYP2A7,CYP51A1
Nicotine Degradation III	.	S45	45% SPC	2.29	0.00512861	0.0545		CYP2F1,CYP2A7,CYP51A1
Mismatch Repair in Eukaryotes	.	S45	45% SPC	2.24	0.0057544	0.111		PCNA,MSH6
Oleate Biosynthesis II (Animals)	.	S45	45% SPC	2.19	0.00645654	0.105		FADS2,FADS1
PCP pathway	.	S45	45% SPC	2.12	0.00758578	0.0476		FZD8,JUN,JUND
Melatonin Degradation I	.	S45	45% SPC	2.1	0.00794328	0.0469		CYP2F1,CYP2A7,CYP51A1
Hypoxia Signaling in the Cardiovascular System	.	S45	45% SPC	2.08	0.00831764	0.0462		JUN,CREB1,PTEN
Zymosterol Biosynthesis	.	S45	45% SPC	2.07	0.00851138	0.0909		TM7SF2,CYP51A1
Nicotine Degradation II	.	S45	45% SPC	2.01	0.00977237	0.0435		CYP2F1,CYP2A7,CYP51A1
Cholesterol Biosynthesis I	.	S34B11	34% SPC & 11% BPC	4.94	1.14815e-05	0.103		DHCR7,TM7SF2,SC5D,CYP51A1
Cholesterol Biosynthesis II (via 24,25-dihydrolanosterol)	.	S34B11	34% SPC & 11% BPC	4.94	1.14815e-05	0.103		DHCR7,TM7SF2,SC5D,CYP51A1
Cholesterol Biosynthesis III (via Desmosterol)	.	S34B11	34% SPC & 11% BPC	4.94	1.14815e-05	0.103		DHCR7,TM7SF2,SC5D,CYP51A1
Superpathway of Cholesterol Biosynthesis	.	S34B11	34% SPC & 11% BPC	4.91	1.23027e-05	0.0602		DHCR7,ACAT2,TM7SF2,SC5D,CYP51A1
γ-linolenate Biosynthesis II (Animals)	.	S34B11	34% SPC & 11% BPC	4.07	8.51138e-05	0.125		SLC27A2,FADS2,FADS1
Oleate Biosynthesis II (Animals)	.	S34B11	34% SPC & 11% BPC	2.68	0.0020893	0.105		FADS2,FADS1
Zymosterol Biosynthesis	.	S34B11	34% SPC & 11% BPC	2.55	0.00281838	0.0909		TM7SF2,CYP51A1
Bupropion Degradation	.	S34B11	34% SPC & 11% BPC	2.37	0.0042658	0.0741		CYP2F1,CYP51A1
Acetone Degradation I (to Methylglyoxal)	.	S34B11	34% SPC & 11% BPC	2.23	0.00588844	0.0625		CYP2F1,CYP51A1
Superpathway of Cholesterol Biosynthesis	.	S22B22	22% SPC & 22% BPC	3.59	0.00025704	0.0361		DHCR7,ACAT2,TM7SF2
Cholesterol Biosynthesis I	.	S22B22	22% SPC & 22% BPC	2.81	0.00154882	0.0513		DHCR7,TM7SF2
Cholesterol Biosynthesis II (via 24,25-dihydrolanosterol)	.	S22B22	22% SPC & 22% BPC	2.81	0.00154882	0.0513		DHCR7,TM7SF2
Cholesterol Biosynthesis III (via Desmosterol)	.	S22B22	22% SPC & 22% BPC	2.81	0.00154882	0.0513		DHCR7,TM7SF2
cAMP-mediated signaling	.	S11B34	11% SPC & 34% BPC	4.08	8.31764e-05	0.0269	0	GNAI2,CAMK1,CAMK1D,PDE9A,CREB1,ATF4
Role of IL-17F in Allergic Inflammatory Airway Diseases	.	S11B34	11% SPC & 34% BPC	3.41	0.000389045	0.0682		CREB1,MMP13,ATF4
Stearate Biosynthesis I (Animals)	.	S11B34	11% SPC & 34% BPC	3.27	0.000537032	0.0612		GNPAT,ACOT4,ACSBG2
Corticotropin Releasing Hormone Signaling	.	S11B34	11% SPC & 34% BPC	3.2	0.000630957	0.0331		GNAI2,GUCY2C,CREB1,ATF4
P2Y Purigenic Receptor Signaling Pathway	.	S11B34	11% SPC & 34% BPC	3.09	0.000812831	0.031	-1	GNAI2,CREB1,ATF4,P2RY1
Acyl-CoA Hydrolysis	.	S11B34	11% SPC & 34% BPC	3.04	0.000912011	0.143		GNPAT,ACOT4
Relaxin Signaling	.	S11B34	11% SPC & 34% BPC	2.91	0.00123027	0.0276		GNAI2,GUCY2C,PDE9A,CREB1
Chemokine Signaling	.	S11B34	11% SPC & 34% BPC	2.74	0.0018197	0.04		GNAI2,CAMK1,CAMK1D
Endoplasmic Reticulum Stress Pathway	.	S11B34	11% SPC & 34% BPC	2.68	0.0020893	0.0952		ATF4,HSPA5
Calcium Signaling	.	S11B34	11% SPC & 34% BPC	2.51	0.0030903	0.0215	0	CAMK1,CAMK1D,CREB1,ATF4
Thrombin Signaling	.	S11B34	11% SPC & 34% BPC	2.42	0.00380189	0.0203	0	GNAI2,CAMK1,CAMK1D,CREB1
Neuropathic Pain Signaling In Dorsal Horn Neurons	.	S11B34	11% SPC & 34% BPC	2.33	0.00467735	0.0288		CAMK1,CAMK1D,CREB1
Circadian Rhythm Signaling	.	S11B34	11% SPC & 34% BPC	2.24	0.0057544	0.0571		CREB1,ATF4
Protein Kinase A Signaling	.	S11B34	11% SPC & 34% BPC	2.04	0.00912011	0.0126		GNAI2,PDE9A,PTPRB,CREB1,ATF4
GNRH Signaling	.	S11B34	11% SPC & 34% BPC	2.02	0.00954993	0.0222		GNAI2,CREB1,ATF4
Germ Cell-Sertoli Cell Junction Signaling	.	B45	45% BPC	3.93	0.00011749	0.0552		ITGB1,CDH2,CFL2,TNFRSF1A,TUBA4A,ITGA6,JUP,IQGAP1,TNF
Role of Tissue Factor in Cancer	.	B45	45% BPC	3.5	0.000316228	0.0625		ITGB1,ARRB2,CFL2,ITGA6,MMP13,F3,ITGB3
ILK Signaling	.	B45	45% BPC	3.47	0.000338844	0.0479	-0.333	ITGB1,FOS,FBLIM1,CFL2,TNFRSF1A,ATF4,PPP2R5E,TNF,ITGB3
Granulocyte Adhesion and Diapedesis	.	B45	45% BPC	2.95	0.00112202	0.0447		ITGB1,MMP20,TNFRSF1A,ITGA6,MMP13,SDC4,TNF,ITGB3
PXR/RXR Activation	.	B45	45% BPC	2.84	0.00144544	0.0694		CYP2A7,G6PC,ALAS1,HNF4A,TNF
Caveolar-mediated Endocytosis Signaling	.	B45	45% BPC	2.79	0.00162181	0.0676		ITGB1,COPA,ITGA6,COPB1,ITGB3
Tight Junction Signaling	.	B45	45% BPC	2.49	0.00323594	0.0419		FOS,TNFRSF1A,MPP5,MYLK,PPP2R5E,TNF,OCLN
Bupropion Degradation	.	B45	45% BPC	2.45	0.00354813	0.111		CYP1A1,CYP2U1,CYP2A7
Acetone Degradation I (to Methylglyoxal)	.	B45	45% BPC	2.24	0.0057544	0.0938		CYP1A1,CYP2U1,CYP2A7
Clathrin-mediated Endocytosis Signaling	.	B45	45% BPC	2.21	0.00616595	0.0372		ITGB1,HSPA8,ARRB2,APOA4,FGF2,DAB2,ITGB3
Agranulocyte Adhesion and Diapedesis	.	B45	45% BPC	2.18	0.00660693	0.0368		ITGB1,MMP20,TNFRSF1A,ITGA6,MMP13,SDC4,TNF
HIF1α Signaling	.	B45	45% BPC	2.15	0.00707946	0.0481		SLC2A5,MMP20,RBX1,MMP13,LDHB
14-3-3-mediated Signaling	.	SBM	36% SBM	5.72	1.90546e-06	0.134		PIK3CA,TUBB3,YWHAG,YWHAE,YWHAB,TUBB4B,YWHAZ,MAP3K5,TUBB,PRKCD,MAPK10,TUBA3D,TUBB4A,TUBA1C,TNF,ATM
NRF2-mediated Oxidative Stress Response	.	SBM	36% SBM	5.08	8.31764e-06	0.106	0.905	MGST1,PIK3CA,USP14,CREBBP,DNAJC3,MAP3K5,DNAJB9,TXNRD1,AKR1A1,DNAJB11,PRKCD,CAT,ATF4,AOX1,SQSTM1,DNAJB6,DNAJB1,CBR1,ATM
Unfolded protein response	.	SBM	36% SBM	5.04	9.12011e-06	0.185		HSPA8,HSPA4,SREBF2,HSPA9,DNAJC3,ATF4,ATF6,MAP3K5,DNAJB9,HSPA5
Myc Mediated Apoptosis Signaling	.	SBM	36% SBM	4.75	1.77828e-05	0.172		FADD,PIK3CA,YWHAG,YWHAE,CYCS,YWHAB,YWHAZ,MAPK10,CASP8,ATM
LXR/RXR Activation	.	SBM	36% SBM	4.67	2.13796e-05	0.117	-0.905	SCD,HPX,ABCG5,CD36,APOA2,IL1R1,NFKB2,SERPINF2,FDFT1,TF,LPL,LBP,NOS2,TNF,CYP51A1
Remodeling of Epithelial Adherens Junctions	.	SBM	36% SBM	4.13	7.4131e-05	0.147	1	ACTR2,TUBB3,ACTR3,ARPC1A,TUBB4B,TUBA3D,TUBA1C,TUBB4A,TUBB,IQGAP1
Type I Diabetes Mellitus Signaling	.	SBM	36% SBM	4.12	7.58578e-05	0.117		IFNG,CYCS,HLA-A,IL1R1,MAP3K5,NFKB2,FADD,CD28,PRF1,MAPK10,CASP8,NOS2,TNF
Aldosterone Signaling in Epithelial Cells	.	SBM	36% SBM	4.02	9.54993e-05	0.0988		PIK3CA,HSPA9,DNAJC3,DNAJC2,DNAJB9,HSPA5,HSPA8,HSPA4,PIP5K1A,DNAJB11,PRKCD,HSPE1,DNAJB6,DNAJB1,HSPA4L,ATM
Production of Nitric Oxide and Reactive Oxygen Species in Macrophages	.	SBM	36% SBM	3.82	0.000151356	0.0914	1	RAP1B,IFNG,PIK3CA,PPP2CA,APOA2,CREBBP,RAC1,MAP3K5,NFKB2,NCF1,CYBA,PRKCD,CAT,MAPK10,NOS2,TNF,ATM
Clathrin-mediated Endocytosis Signaling	.	SBM	36% SBM	3.76	0.00017378	0.0904		ACTR2,AP2M1,PIK3CA,SH3BP4,APOA2,CLTC,RAC1,ITGB3,HSPA8,ARPC1A,ACTR3,TF,RAB11B,RAB11A,DAB2,UBC,ATM
Cholesterol Biosynthesis I	.	SBM	36% SBM	3.6	0.000251189	0.179		FDFT1,NSDHL,DHCR7,MSMO1,TM7SF2,SC5D,CYP51A1
Cholesterol Biosynthesis II (via 24,25-dihydrolanosterol)	.	SBM	36% SBM	3.6	0.000251189	0.179		FDFT1,NSDHL,DHCR7,MSMO1,TM7SF2,SC5D,CYP51A1
Cholesterol Biosynthesis III (via Desmosterol)	.	SBM	36% SBM	3.6	0.000251189	0.179		FDFT1,NSDHL,DHCR7,MSMO1,TM7SF2,SC5D,CYP51A1
Sucrose Degradation V (Mammalian)	.	SBM	36% SBM	3.52	0.000301995	0.263		KHK,ALDOB,TPI1,ALDOA,ALDOC
Germ Cell-Sertoli Cell Junction Signaling	.	SBM	36% SBM	3.47	0.000338844	0.092		PIK3CA,TUBB3,TUBB4B,RAC1,MAP3K5,IQGAP1,TUBB,GSN,MAPK10,TUBA3D,MTMR2,TUBA1C,TUBB4A,TNF,ATM
Superpathway of Cholesterol Biosynthesis	.	SBM	36% SBM	3.4	0.000398107	0.12		FDPS,FDFT1,NSDHL,DHCR7,ACAT2,IDI1,MSMO1,TM7SF2,SC5D,CYP51A1
Protein Ubiquitination Pathway	.	SBM	36% SBM	3.4	0.000398107	0.0772		IFNG,USP14,HLA-A,UBE2N,PSMD13,HSPA9,DNAJC3,DNAJC2,HSPA5,DNAJB9,HSPA8,HSPA4,PSMC6,DNAJB11,HSPE1,DNAJB6,PSMD4,DNAJB1,UBC,HSPA4L
Epithelial Adherens Junction Signaling	.	SBM	36% SBM	3.4	0.000398107	0.0946		RAP1B,ACTR2,TUBB3,MYH9,TUBB4B,RAC1,MYH7,TUBB,IQGAP1,ACTR3,ARPC1A,TUBA3D,TUBB4A,TUBA1C
Endoplasmic Reticulum Stress Pathway	.	SBM	36% SBM	3.3	0.000501187	0.238		DNAJC3,ATF4,ATF6,MAP3K5,HSPA5
ILK Signaling	.	SBM	36% SBM	3.28	0.000524807	0.0851	-0.535	PIK3CA,MYH9,PPP2CA,CREBBP,MYH7,NFKB2,CCND1,ITGB3,PARVB,TGFB1I1,MAPK10,ATF4,NOS2,TMSB10,TNF,ATM
CTLA4 Signaling in Cytotoxic T Lymphocytes	.	SBM	36% SBM	3.2	0.000630957	0.114		CD28,AP2M1,PIK3CA,AP1M2,PPP2CA,HLA-A,CLTC,ZAP70,CD8B,ATM
NF-κB Signaling	.	SBM	36% SBM	3.2	0.000630957	0.0867	0.258	PRKACB,PIK3CA,UBE2N,CREBBP,FLT4,IL1R1,MALT1,NFKB2,TAB3,FADD,ZAP70,INSR,CASP8,TNF,ATM
Apoptosis Signaling	.	SBM	36% SBM	3.16	0.000691831	0.112	1.897	DIABLO,CAPNS1,CYCS,LMNA,CAPN2,MAP3K5,NFKB2,CASP8,TNF,AIFM1
Induction of Apoptosis by HIV1	.	SBM	36% SBM	3.12	0.000758578	0.133	1.414	DIABLO,FADD,CYCS,MAPK10,MAP3K5,NFKB2,CASP8,TNF
CD28 Signaling in T Helper Cells	.	SBM	36% SBM	3.11	0.000776247	0.0976	0.577	ACTR2,CD28,PIK3CA,ACTR3,ARPC1A,CSK,ZAP70,MAPK10,RAC1,MALT1,NFKB2,ATM
Huntington's Disease Signaling	.	SBM	36% SBM	3.05	0.000891251	0.0763		PIK3CA,CYCS,REST,CREBBP,HSPA9,CLTC,GNAQ,HSPA5,HSPA8,HSPA4,CAPNS1,PRKCD,ATF4,CAPN2,DNAJB1,UBC,CASP8,ATM
p70S6K Signaling	.	SBM	36% SBM	3.05	0.000891251	0.096	0.707	GNAI2,PIK3CA,IL4R,YWHAG,YWHAE,PPP2CA,YWHAB,PRKCD,YWHAZ,GNAQ,BCAP31,ATM
Death Receptor Signaling	.	SBM	36% SBM	3.04	0.000912011	0.109	1.897	DIABLO,FADD,PARP15,CYCS,LMNA,PARP3,MAP3K5,NFKB2,CASP8,TNF
Tumoricidal Function of Hepatic Natural Killer Cells	.	SBM	36% SBM	3.01	0.000977237	0.208	1	FADD,PRF1,CYCS,CASP8,AIFM1
Actin Cytoskeleton Signaling	.	SBM	36% SBM	2.96	0.00109648	0.0769		ACTR2,PIK3CA,MYH9,CSK,RAC1,MYH7,IQGAP1,GSN,TTN,PIP5K1A,ACTR3,ARPC1A,LBP,TMSB10,MYL12B,ATM,MYL12A
Integrin Signaling	.	SBM	36% SBM	2.95	0.00112202	0.0792	2.5	RAP1B,ACTR2,PIK3CA,RAC1,ABL1,TTN,ITGB3,PARVB,ACTR3,ARPC1A,ARF5,CAPNS1,CAPN2,MYL12B,ATM,MYL12A
Androgen Signaling	.	SBM	36% SBM	2.86	0.00138038	0.0965	1.342	PRKACB,GNAI2,HSPA4,TGFB1I1,PRKCD,ERCC3,CREBBP,GNAQ,NFKB2,DNAJB1,CCND1
Estrogen-Dependent Breast Cancer Signaling	.	SBM	36% SBM	2.84	0.00144544	0.121		PIK3CA,CREBBP,HSD17B12,ATF4,NFKB2,CCND1,HSD17B14,ATM
Axonal Guidance Signaling	.	SBM	36% SBM	2.81	0.00154882	0.0615		RAP1B,PRKACB,PIK3CA,ABL1,TUBB,EIF4E,ACTR3,SDC2,TUBA3D,TUBB4A,TUBA1C,MYL12B,MYL12A,ATM,ACTR2,TUBB3,TUBB4B,RAC1,GNAQ,DPYSL5,GNAI2,FZD8,SRGAP3,ARPC1A,PRKCD,RTN4,FZD7
Fcγ Receptor-mediated Phagocytosis in Macrophages and Monocytes	.	SBM	36% SBM	2.8	0.00158489	0.101	2.53	ACTR2,NCF1,PIP5K1A,PLD2,ACTR3,ARPC1A,RAB11B,PRKCD,RAC1,RAB11A
Acute Phase Response Signaling	.	SBM	36% SBM	2.78	0.00165959	0.0819	0.632	PIK3CA,HPX,APOA2,IL6R,IL1R1,MAP3K5,NFKB2,HNRNPK,HMOX2,SERPINF2,TF,APCS,LBP,TNF
eNOS Signaling	.	SBM	36% SBM	2.74	0.0018197	0.0844	1.508	PRKACB,PIK3CA,FLT4,HSPA9,GNAQ,AQP1,AQP8,HSPA5,HSPA8,HSPA4,PRKCD,CASP8,ATM
Role of PKR in Interferon Induction and Antiviral Response	.	SBM	36% SBM	2.73	0.00186209	0.15		FADD,IFNG,CYCS,NFKB2,CASP8,TNF
Type II Diabetes Mellitus Signaling	.	SBM	36% SBM	2.68	0.0020893	0.087		PIK3CA,PRKCD,CD36,ACSL6,ACSL5,MAPK10,MAP3K5,INSR,NFKB2,TNF,ATM,KCNJ11
Nicotine Degradation III	.	SBM	36% SBM	2.67	0.00213796	0.127		CYP2F1,CYP1A1,UGT2A3,UGT1A6,CYP2J2,AOX1,CYP51A1
Lymphotoxin β Receptor Signaling	.	SBM	36% SBM	2.63	0.00234423	0.125	0.447	DIABLO,PIK3CA,VCAM1,CYCS,CREBBP,NFKB2,ATM
LPS-stimulated MAPK Signaling	.	SBM	36% SBM	2.56	0.00275423	0.11	0.816	PIK3CA,PRKCD,MAPK10,RAC1,LBP,MAP3K5,NFKB2,ATM
RAR Activation	.	SBM	36% SBM	2.51	0.0030903	0.0765		PRKACB,PIK3CA,CSK,CREBBP,RAC1,MAP3K5,NFKB2,SMARCA2,ERCC3,PRKCD,MAPK10,RDH12,PML,SMAD1
Glucocorticoid Receptor Signaling	.	SBM	36% SBM	2.46	0.00346737	0.0674		PRKACB,IFNG,PIK3CA,VCAM1,PRL,CREBBP,HSPA9,RAC1,HSPA5,PTGES3,HSPA8,HSPA4,SMARCA2,ERCC3,MAPK10,NOS2,TNF,ATM
Sertoli Cell-Sertoli Cell Junction Signaling	.	SBM	36% SBM	2.45	0.00354813	0.0753		PRKACB,TUBB3,TUBB4B,RAC1,MAP3K5,TUBB,OCLN,MAPK10,TUBA3D,MTMR2,TUBA1C,TUBB4A,NOS2,TNF
P2Y Purigenic Receptor Signaling Pathway	.	SBM	36% SBM	2.44	0.00363078	0.0853	0.905	PRKACB,GNAI2,PIK3CA,PRKCD,CREBBP,GNAQ,ATF4,P2RY1,NFKB2,ATM,ITGB3
Cytotoxic T Lymphocyte-mediated Apoptosis of Target Cells	.	SBM	36% SBM	2.43	0.00371535	0.156	1	FADD,PRF1,CYCS,HLA-A,CASP8
IL-8 Signaling	.	SBM	36% SBM	2.43	0.00371535	0.0749	0	PIK3CA,VCAM1,PLD2,FLT4,RAC1,IQGAP1,CCND1,CSTB,ITGB3,GNAI2,PRKCD,MAPK10,MYL12B,ATM
Estrogen Biosynthesis	.	SBM	36% SBM	2.42	0.00380189	0.13		CYP2F1,CYP1A1,HSD17B12,CYP2J2,CYP51A1,HSD17B14
NGF Signaling	.	SBM	36% SBM	2.38	0.00416869	0.0885	0.632	RAP1B,PIK3CA,PRKCD,CREBBP,MAPK10,RAC1,ATF4,MAP3K5,NFKB2,ATM
Virus Entry via Endocytic Pathways	.	SBM	36% SBM	2.38	0.00416869	0.0947		AP2M1,PIK3CA,HLA-A,PRKCD,CLTC,RAC1,ABL1,ATM,ITGB3
MSP-RON Signaling Pathway	.	SBM	36% SBM	2.37	0.0042658	0.128		IFNG,PIK3CA,CSF1,NOS2,TNF,ATM
Xenobiotic Metabolism Signaling	.	SBM	36% SBM	2.35	0.00446684	0.0657		CYP1A1,MGST1,PIK3CA,UGT1A6,PPP2CA,CREBBP,NFKB2,CES2,MAP3K5,PTGES3,AHRR,PRKCD,CAT,CES5A,NOS2,TNF,AHR,ATM
fMLP Signaling in Neutrophils	.	SBM	36% SBM	2.32	0.0047863	0.087	1.897	GNAI2,ACTR2,NCF1,PIK3CA,ACTR3,ARPC1A,PRKCD,RAC1,NFKB2,ATM
ERK5 Signaling	.	SBM	36% SBM	2.3	0.00501187	0.109		YWHAG,YWHAE,YWHAB,CREBBP,YWHAZ,GNAQ,ATF4
Cell Cycle: G2/M DNA Damage Checkpoint Regulation	.	SBM	36% SBM	2.28	0.00524807	0.122	1.342	YWHAG,YWHAE,YWHAB,YWHAZ,ABL1,ATM
Zymosterol Biosynthesis	.	SBM	36% SBM	2.27	0.00537032	0.182		NSDHL,MSMO1,TM7SF2,CYP51A1
Breast Cancer Regulation by Stathmin1	.	SBM	36% SBM	2.23	0.00588844	0.0711		PRKACB,PIK3CA,TUBB3,PPP2CA,TUBB4B,GNAQ,RAC1,TUBB,GNAI2,PRKCD,TUBA3D,TUBA1C,TUBB4A,ATM
Molecular Mechanisms of Cancer	.	SBM	36% SBM	2.19	0.00645654	0.059		RAP1B,PRKACB,PIK3CA,CYCS,CREBBP,LRP6,GNAQ,ABL1,RAC1,NFKB2,MAP3K5,CCND1,GNAI2,DIABLO,FADD,FZD8,PRKCD,MAPK10,CASP8,SMAD1,ATM,FZD7
T Cell Receptor Signaling	.	SBM	36% SBM	2.18	0.00660693	0.0882		CD28,PIK3CA,CSK,ZAP70,RAC1,MALT1,NFKB2,CD8B,ATM
Macropinocytosis Signaling	.	SBM	36% SBM	2.15	0.00707946	0.103	1.633	PIK3CA,ABI1,CSF1,PRKCD,RAC1,ATM,ITGB3
Hepatic Fibrosis / Hepatic Stellate Cell Activation	.	SBM	36% SBM	2.15	0.00707946	0.0697		IFNG,IL4R,VCAM1,MYH9,COL4A1,FLT4,IL6R,MYH7,IL1R1,NFKB2,CSF1,ECE1,LBP,TNF
γ-linolenate Biosynthesis II (Animals)	.	SBM	36% SBM	2.13	0.0074131	0.167		ACSL6,ACSL5,CYB5A,CYB5R3
UDP-N-acetyl-D-galactosamine Biosynthesis II	.	SBM	36% SBM	2.13	0.0074131	0.167		GNPNAT1,GPI,GALE,UAP1
Nicotine Degradation II	.	SBM	36% SBM	2.12	0.00758578	0.101		CYP2F1,CYP1A1,UGT2A3,UGT1A6,CYP2J2,AOX1,CYP51A1
Rac Signaling	.	SBM	36% SBM	2.05	0.00891251	0.0841	1	ACTR2,PIP5K1A,PIK3CA,ACTR3,ARPC1A,RAC1,NFKB2,IQGAP1,ATM
Aryl Hydrocarbon Receptor Signaling	.	SBM	36% SBM	2.04	0.00912011	0.0753	-1	AHRR,MGST1,CYP1A1,NFIC,DHFR,NFKB2,CCND1,TNF,PTGES3,AHR,ATM
PXR/RXR Activation	.	SBM	36% SBM	2.02	0.00954993	0.0972		PRKACB,SCD,CES2,INSR,ALAS1,TNF,ABCB9
