# Supplementary material for: Differential responses of the gut transcriptome to plant protein diets in farmed Atlantic salmon
Source: BMC Genomics. 2016 Feb 29;17:156. doi: 10.1186/s12864-016-2473-0 (PMC4772681; doi:10.1186/s12864-016-2473-0)
Supplement: Additional file 4: — List of Gene Ontology (GO) terms for biological processes that were significantly altered ( P -value < 0.01) in distal gut of Atlantic salmon fed plant protein diets. The analysis was performed using DAVID functional annotation tool, on sets of 140, 80, 33, 71, 254 and 750 differentially expressed genes (both up- and down-regulated) for S45, S34B11, S22B22, S11B34, B45 and SBM dietary treatments, respectively. (XLSX 42 kb) [file 12864_2016_2473_MOESM4_ESM.xlsx]

## Sheet: Add file 4
Additional file 4
List of Gene Ontology (GO) terms for biological processes that were significantly altered (P-value < 0.01) in distal gut of Atlantic salmon fed plant protein diets. The analysis
was performed using DAVID functional annotation tool, on sets of 140, 80, 33, 71, 254 and 750 differentially expressed genes (both up- and down-regulated) for S45, S34B11,
S22B22, S11B34, B45 and SBM dietary treatments, respectively.
Category	GO term ID	GO term name		Diet ID	Diet description	Count	%	P-value	Genes (see Additional file 2 for full gene names)	List Total	Pop Hits	Pop Total	Fold Enrichment	Bonferroni	Benjamini	FDR
GOTERM_BP_FAT	GO:0006695	cholesterol biosynthetic process	.	S45	45% SPC	6	4.54545	1.94762e-06	CYB5R3, TM7SF2, CYP51A1, DHCR7, CFTR, FDFT1	112	26	13528	27.8736	0.00220227	0.00220227	0.00312574
GOTERM_BP_FAT	GO:0016126	sterol biosynthetic process	.	S45	45% SPC	6	4.54545	9.06291e-06	CYB5R3, TM7SF2, CYP51A1, DHCR7, CFTR, FDFT1	112	35	13528	20.7061	0.0102068	0.0051165	0.0145444
GOTERM_BP_FAT	GO:0008610	lipid biosynthetic process	.	S45	45% SPC	11	8.33333	0.000320104	CYB5R3, TM7SF2, CYP51A1, DHCR7, FADS1, ELOVL2, FADS2, CFTR, ALOX5, FDFT1, B4GALNT1	112	323	13528	4.11345	0.304007	0.113793	0.512509
GOTERM_BP_FAT	GO:0000038	very-long-chain fatty acid metabolic process	.	S45	45% SPC	4	3.0303	0.000473402	FADS1, ELOVL2, ALOX5, SLC27A2	112	19	13528	25.4286	0.414926	0.125414	0.757076
GOTERM_BP_FAT	GO:0007049	cell cycle	.	S45	45% SPC	17	12.8788	0.000575245	TAF2, TXNIP, MSH6, NASP, PBK, MCM2, TACC3, PSMA7, KIF2C, PSMD14, PSMB7, RCC2, RB1CC1, KPNA2, APBB1, CDCA3, DSCC1	112	776	13528	2.64608	0.478666	0.122144	0.919242
GOTERM_BP_FAT	GO:0006694	steroid biosynthetic process	.	S45	45% SPC	6	4.54545	0.000661456	CYB5R3, TM7SF2, CYP51A1, DHCR7, CFTR, FDFT1	112	85	13528	8.52605	0.527168	0.117358	1.05632
GOTERM_BP_FAT	GO:0008203	cholesterol metabolic process	.	S45	45% SPC	6	4.54545	0.000947709	CYB5R3, TM7SF2, CYP51A1, DHCR7, CFTR, FDFT1	112	92	13528	7.87733	0.658127	0.142154	1.51021
GOTERM_BP_FAT	GO:0008202	steroid metabolic process	.	S45	45% SPC	8	6.06061	0.00136742	CYB5R3, TM7SF2, G6PC, CYP51A1, DHCR7, CFTR, FABP6, FDFT1	112	202	13528	4.78359	0.787536	0.176031	2.17218
GOTERM_BP_FAT	GO:0016125	sterol metabolic process	.	S45	45% SPC	6	4.54545	0.0014401	CYB5R3, TM7SF2, CYP51A1, DHCR7, CFTR, FDFT1	112	101	13528	7.17539	0.804339	0.165785	2.28639
GOTERM_BP_FAT	GO:0022402	cell cycle process	.	S45	45% SPC	13	9.84848	0.00228485	TAF2, MSH6, PBK, TACC3, PSMA7, KIF2C, PSMD14, PSMB7, RCC2, APBB1, KPNA2, DSCC1, CDCA3	112	565	13528	2.77914	0.924935	0.228131	3.60464
GOTERM_BP_FAT	GO:0000278	mitotic cell cycle	.	S45	45% SPC	10	7.57576	0.00338275	TAF2, KIF2C, PSMB7, PSMD14, RCC2, PBK, PSMA7, KPNA2, CDCA3, DSCC1	112	370	13528	3.26448	0.978415	0.294399	5.29305
GOTERM_BP_FAT	GO:0032269	negative regulation of cellular protein metabolic process	.	S45	45% SPC	7	5.30303	0.00364992	PSMB7, PSMD14, JUN, PEBP1, SERPING1, PSMA7, EIF2B3	112	180	13528	4.69722	0.984065	0.291736	5.6997
GOTERM_BP_FAT	GO:0051248	negative regulation of protein metabolic process	.	S45	45% SPC	7	5.30303	0.00439665	PSMB7, PSMD14, JUN, PEBP1, SERPING1, PSMA7, EIF2B3	112	187	13528	4.52139	0.993181	0.318658	6.82762
GOTERM_BP_FAT	GO:0051170	nuclear import	.	S45	45% SPC	5	3.78788	0.00590172	JUN, NOP58, POLA2, KPNA2, HNRNPA1	112	88	13528	6.86282	0.99877	0.380356	9.06262
GOTERM_BP_FAT	GO:0055114	oxidation reduction	.	S45	45% SPC	13	9.84848	0.00611911	TM7SF2, CYB5R3, CYP2F1, CYP51A1, FADS1, EGLN3, FADS2, GRHPR, FDFT1, HMOX2, DHCR7, CYP2A7, ALOX5	112	639	13528	2.4573	0.99904	0.370738	9.38126
GOTERM_BP_FAT	GO:0055114	oxidation reduction	.	S34B11	34% SPC & 11% BPC	13	17.3333	7.12691e-05	TM7SF2, STEAP4, ACOX1, CYP2F1, CYP51A1, FADS1, EGLN3, PRDX5, FADS2, HMOX2, ADO, DHCR7, MDH2	69	639	13528	3.98866	0.0496826	0.0496826	0.107729
GOTERM_BP_FAT	GO:0006695	cholesterol biosynthetic process	.	S34B11	34% SPC & 11% BPC	4	5.33333	0.000290737	TM7SF2, CYP51A1, DHCR7, CFTR	69	26	13528	30.1628	0.187718	0.098733	0.438792
GOTERM_BP_FAT	GO:0016126	sterol biosynthetic process	.	S34B11	34% SPC & 11% BPC	4	5.33333	0.000708588	TM7SF2, CYP51A1, DHCR7, CFTR	69	35	13528	22.4066	0.397592	0.15544	1.06628
GOTERM_BP_FAT	GO:0006694	steroid biosynthetic process	.	S34B11	34% SPC & 11% BPC	4	5.33333	0.00894419	TM7SF2, CYP51A1, DHCR7, CFTR	69	85	13528	9.22626	0.998378	0.799304	12.7048
GOTERM_BP_FAT	GO:0051170	nuclear import	.	S34B11	34% SPC & 11% BPC	4	5.33333	0.00983186	POLA2, TNPO2, KPNA2, HNRNPA1	69	88	13528	8.91173	0.999145	0.756567	13.8799
GOTERM_BP_FAT	GO:0006695	cholesterol biosynthetic process	.	S22B22	22% SPC & 22% BPC	3	9.67742	0.00121046	TM7SF2, DHCR7, CFTR	28	26	13528	55.7473	0.35026	0.35026	1.64699
GOTERM_BP_FAT	GO:0016126	sterol biosynthetic process	.	S22B23	22% SPC & 22% BPC	3	9.67742	0.00219168	TM7SF2, DHCR7, CFTR	28	35	13528	41.4122	0.542095	0.323313	2.96358
GOTERM_BP_FAT	GO:0008202	steroid metabolic process	.	S22B24	22% SPC & 22% BPC	4	12.9032	0.00736845	TM7SF2, DHCR7, CFTR, FABP6	28	202	13528	9.56719	0.928129	0.584231	9.64333
GOTERM_BP_FAT	GO:0006003	fructose 2,6-bisphosphate metabolic process	.	S11B34	11% SPC & 34% BPC	3	4.34783	0.0001078	PFKFB4, PFKFB3, PFKFB1	59	4	13528	171.966	0.0742851	0.0742851	0.162937
GOTERM_BP_FAT	GO:0019318	hexose metabolic process	.	S11B34	11% SPC & 34% BPC	6	8.69565	0.00136186	G6PC, ATF4, PFKFB4, PFKFB3, PFKFB1, MDH2	59	192	13528	7.16525	0.623092	0.386072	2.04028
GOTERM_BP_FAT	GO:0031667	response to nutrient levels	.	S11B34	11% SPC & 34% BPC	6	8.69565	0.00152576	G6PC, CYP1A1, GNAI2, PFKFB1, HSPA5, SLC6A19	59	197	13528	6.98339	0.664885	0.305406	2.2832
GOTERM_BP_FAT	GO:0006000	fructose metabolic process	.	S11B34	11% SPC & 34% BPC	3	4.34783	0.00235743	PFKFB4, PFKFB3, PFKFB1	59	17	13528	40.4626	0.815464	0.344579	3.50713
GOTERM_BP_FAT	GO:0009991	response to extracellular stimulus	.	S11B34	11% SPC & 34% BPC	6	8.69565	0.00247282	G6PC, CYP1A1, GNAI2, PFKFB1, HSPA5, SLC6A19	59	220	13528	6.25331	0.830132	0.298509	3.67582
GOTERM_BP_FAT	GO:0005996	monosaccharide metabolic process	.	S11B34	11% SPC & 34% BPC	6	8.69565	0.00257162	G6PC, ATF4, PFKFB4, PFKFB3, PFKFB1, MDH2	59	222	13528	6.19698	0.841762	0.264552	3.82003
GOTERM_BP_FAT	GO:0006094	gluconeogenesis	.	S11B34	11% SPC & 34% BPC	3	4.34783	0.00508709	G6PC, ATF4, PFKFB1	59	25	13528	27.5146	0.974052	0.406468	7.42443
GOTERM_BP_FAT	GO:0019319	hexose biosynthetic process	.	S11B34	11% SPC & 34% BPC	3	4.34783	0.00775628	G6PC, ATF4, PFKFB1	59	31	13528	22.1892	0.996209	0.501869	11.1109
GOTERM_BP_FAT	GO:0008544	epidermis development	.	S11B34	11% SPC & 34% BPC	5	7.24638	0.00793591	EVPL, HOXC13, KRT16, PPL, SCEL	59	184	13528	6.23066	0.99667	0.469462	11.354
GOTERM_BP_FAT	GO:0005996	monosaccharide metabolic process	.	B45	45% BPC	15	6.07287	6.11276e-06	ALDOA, LDHB, TNF, PFKFB4, PFKFB1, PPP1CC, AMDHD2, G6PC, ATF4, ST3GAL2, G6PD, AKR1A1, PDHA1, AGL, MDH2	203	222	13528	4.50273	0.0114685	0.0114685	0.0104379
GOTERM_BP_FAT	GO:0006006	glucose metabolic process	.	B45	45% BPC	12	4.8583	1.84161e-05	ALDOA, LDHB, G6PC, ATF4, G6PD, TNF, AKR1A1, PFKFB1, PDHA1, PPP1CC, AGL, MDH2	203	153	13528	5.2267	0.0341546	0.0172257	0.0314435
GOTERM_BP_FAT	GO:0019318	hexose metabolic process	.	B45	45% BPC	13	5.26316	3.12877e-05	ALDOA, LDHB, TNF, PFKFB4, PFKFB1, PPP1CC, G6PC, ATF4, G6PD, AKR1A1, PDHA1, AGL, MDH2	203	192	13528	4.51211	0.0573317	0.0194879	0.0534148
GOTERM_BP_FAT	GO:0018904	organic ether metabolic process	.	B45	45% BPC	7	2.83401	0.000131706	APOA4, CAV3, MOGAT2, G6PC, CYP1A1, AGPAT9, GPAM	203	53	13528	8.80156	0.220066	0.0602454	0.224669
GOTERM_BP_FAT	GO:0016052	carbohydrate catabolic process	.	B45	45% BPC	9	3.64372	0.000225198	ALDOA, LDHB, G6PC, CHIA, G6PD, AKR1A1, PFKFB1, PDHA1, MDH2	203	109	13528	5.50242	0.346228	0.0814872	0.383863
GOTERM_BP_FAT	GO:0006641	triglyceride metabolic process	.	B45	45% BPC	6	2.42915	0.000428792	APOA4, CAV3, MOGAT2, G6PC, AGPAT9, GPAM	203	43	13528	9.29866	0.554832	0.126183	0.729706
GOTERM_BP_FAT	GO:0042692	muscle cell differentiation	.	B45	45% BPC	9	3.64372	0.000458087	CAV3, XIRP1, TBX2, CACNB4, BIN1, TTN, IFRD1, ITGB1, FOXP1	203	121	13528	4.95672	0.578783	0.116192	0.779375
GOTERM_BP_FAT	GO:0016044	membrane organization	.	B45	45% BPC	16	6.47773	0.00060556	CAV3, RTP2, COPA, SEC31A, STX3, SAMM50, ELMO3, DAB2, AP1S2, ARRB2, RAB18, NME1, COPB1, CAP1, BIN1, HSPA8	203	381	13528	2.79855	0.681151	0.133142	1.02906
GOTERM_BP_FAT	GO:0006639	acylglycerol metabolic process	.	B45	45% BPC	6	2.42915	0.000790129	APOA4, CAV3, MOGAT2, G6PC, AGPAT9, GPAM	203	49	13528	8.16005	0.774979	0.152724	1.34072
GOTERM_BP_FAT	GO:0006638	neutral lipid metabolic process	.	B45	45% BPC	6	2.42915	0.000867408	APOA4, CAV3, MOGAT2, G6PC, AGPAT9, GPAM	203	50	13528	7.99685	0.805536	0.151047	1.47094
GOTERM_BP_FAT	GO:0006662	glycerol ether metabolic process	.	B45	45% BPC	6	2.42915	0.00095018	APOA4, CAV3, MOGAT2, G6PC, AGPAT9, GPAM	203	51	13528	7.84005	0.83368	0.150474	1.61023
GOTERM_BP_FAT	GO:0044275	cellular carbohydrate catabolic process	.	B45	45% BPC	7	2.83401	0.00169113	ALDOA, LDHB, G6PC, G6PD, PFKFB1, PDHA1, MDH2	203	85	13528	5.48803	0.958987	0.23368	2.84893
GOTERM_BP_FAT	GO:0006007	glucose catabolic process	.	B45	45% BPC	6	2.42915	0.0017038	ALDOA, LDHB, G6PD, PFKFB1, PDHA1, MDH2	203	58	13528	6.89383	0.959957	0.219268	2.86997
GOTERM_BP_FAT	GO:0006769	nicotinamide metabolic process	.	B45	45% BPC	5	2.02429	0.00289628	DLST, LDHB, G6PD, PNP, MDH2	203	40	13528	8.33005	0.995802	0.323581	4.83233
GOTERM_BP_FAT	GO:0046496	nicotinamide nucleotide metabolic process	.	B45	45% BPC	5	2.02429	0.00289628	DLST, LDHB, G6PD, PNP, MDH2	203	40	13528	8.33005	0.995802	0.323581	4.83233
GOTERM_BP_FAT	GO:0009820	alkaloid metabolic process	.	B45	45% BPC	5	2.02429	0.00317242	DLST, LDHB, G6PD, PNP, MDH2	203	41	13528	8.12688	0.997511	0.329495	5.28139
GOTERM_BP_FAT	GO:0008610	lipid biosynthetic process	.	B45	45% BPC	13	5.26316	0.00339478	MOGAT2, CYP1A1, PISD, PIGK, CYP7B1, G6PD, C1QTNF3, DHCR7, AGPAT9, LTA4H, GPAM, FGF2, HPGDS	203	323	13528	2.68212	0.998366	0.330385	5.64155
GOTERM_BP_FAT	GO:0006090	pyruvate metabolic process	.	B45	45% BPC	5	2.02429	0.00346598	LDHB, G6PC, ATF4, PFKFB1, PDHA1	203	42	13528	7.93338	0.998572	0.319816	5.75661
GOTERM_BP_FAT	GO:0019362	pyridine nucleotide metabolic process	.	B45	45% BPC	5	2.02429	0.00346598	DLST, LDHB, G6PD, PNP, MDH2	203	42	13528	7.93338	0.998572	0.319816	5.75661
GOTERM_BP_FAT	GO:0019320	hexose catabolic process	.	B45	45% BPC	6	2.42915	0.0036626	ALDOA, LDHB, G6PD, PFKFB1, PDHA1, MDH2	203	69	13528	5.79482	0.999016	0.319323	6.07362
GOTERM_BP_FAT	GO:0045682	regulation of epidermis development	.	B45	45% BPC	4	1.61943	0.00409739	TNF, NME1, HOXA7, TRIM16	203	22	13528	12.1164	0.999568	0.334869	6.77111
GOTERM_BP_FAT	GO:0046365	monosaccharide catabolic process	.	B45	45% BPC	6	2.42915	0.00414285	ALDOA, LDHB, G6PD, PFKFB1, PDHA1, MDH2	203	71	13528	5.63158	0.999604	0.324087	6.84376
GOTERM_BP_FAT	GO:0055007	cardiac muscle cell differentiation	.	B45	45% BPC	4	1.61943	0.0046607	XIRP1, TTN, ITGB1, FOXP1	203	23	13528	11.5896	0.999852	0.342806	7.66751
GOTERM_BP_FAT	GO:0006096	glycolysis	.	B45	45% BPC	5	2.02429	0.00521291	ALDOA, LDHB, PFKFB1, PDHA1, MDH2	203	47	13528	7.0894	0.999948	0.361284	8.53838
GOTERM_BP_FAT	GO:0019674	NAD metabolic process	.	B45	45% BPC	4	1.61943	0.00592191	DLST, LDHB, PNP, MDH2	203	25	13528	10.6625	0.999986	0.385716	9.64518
GOTERM_BP_FAT	GO:0019748	secondary metabolic process	.	B45	45% BPC	6	2.42915	0.00651808	DLST, LDHB, G6PD, CYP1A1, PNP, MDH2	203	79	13528	5.0613	0.999996	0.401998	10.5661
GOTERM_BP_FAT	GO:0045766	positive regulation of angiogenesis	.	B45	45% BPC	4	1.61943	0.00662161	TNFRSF1A, F3, FGF2, ANGPTL4	203	26	13528	10.2524	0.999996	0.394355	10.7251
GOTERM_BP_FAT	GO:0042127	regulation of cell proliferation	.	B45	45% BPC	22	8.90688	0.00707573	TXNIP, ADAM10, TNF, PTPRF, TBX2, FLT3, RBM5, RPS9, PNP, ITGB1, PDCD1LG2, FOXP1, CUL3, CDKN2B, XIRP1, HNF4A, NME1, F3, DHCR7, ACE2, FGF2, TOB1	203	787	13528	1.86288	0.999998	0.402715	11.4194
GOTERM_BP_FAT	GO:0046164	alcohol catabolic process	.	B45	45% BPC	6	2.42915	0.00723552	ALDOA, LDHB, G6PD, PFKFB1, PDHA1, MDH2	203	81	13528	4.93633	0.999999	0.398014	11.6625
GOTERM_BP_FAT	GO:0019432	triglyceride biosynthetic process	.	B45	45% BPC	3	1.21457	0.0074543	MOGAT2, AGPAT9, GPAM	203	9	13528	22.2135	0.999999	0.396041	11.9944
GOTERM_BP_FAT	GO:0045684	positive regulation of epidermis development	.	B45	45% BPC	3	1.21457	0.0074543	TNF, NME1, TRIM16	203	9	13528	22.2135	0.999999	0.396041	11.9944
GOTERM_BP_FAT	GO:0006733	oxidoreduction coenzyme metabolic process	.	B45	45% BPC	5	2.02429	0.00746883	DLST, LDHB, G6PD, PNP, MDH2	203	52	13528	6.40773	0.999999	0.386032	12.0164
GOTERM_BP_FAT	GO:0035051	cardiac cell differentiation	.	B45	45% BPC	4	1.61943	0.00816314	XIRP1, TTN, ITGB1, FOXP1	203	28	13528	9.52006	1	0.402839	13.0615
GOTERM_BP_FAT	GO:0051186	cofactor metabolic process	.	B45	45% BPC	9	3.64372	0.0089905	SDHA, DLST, LDHB, ALAS1, G6PD, HNF4A, CYP1A1, PNP, MDH2	203	195	13528	3.07571	1	0.422898	14.2917
GOTERM_BP_FAT	GO:0051094	positive regulation of developmental process	.	B45	45% BPC	11	4.45344	0.00900604	TNFRSF1A, TNF, CDKN2B, PTPRF, NME1, F3, CAMK1, TRIM16, FGF2, PNP, ANGPTL4	203	278	13528	2.63685	1	0.41344	14.3146
GOTERM_BP_FAT	GO:0030856	regulation of epithelial cell differentiation	.	B45	45% BPC	4	1.61943	0.00900635	CDKN2B, NME1, HOXA7, TRIM16	203	29	13528	9.19178	1	0.403891	14.3151
GOTERM_BP_FAT	GO:0030858	positive regulation of epithelial cell differentiation	.	B45	45% BPC	3	1.21457	0.0092268	CDKN2B, NME1, TRIM16	203	10	13528	19.9921	1	0.402179	14.64
GOTERM_BP_FAT	GO:0043603	cellular amide metabolic process	.	B45	45% BPC	5	2.02429	0.00967704	DLST, LDHB, G6PD, PNP, MDH2	203	56	13528	5.95004	1	0.408013	15.3
GOTERM_BP_FAT	GO:0055001	muscle cell development	.	B45	45% BPC	5	2.02429	0.00967704	CAV3, XIRP1, CACNB4, TTN, ITGB1	203	56	13528	5.95004	1	0.408013	15.3
GOTERM_BP_FAT	GO:0051186	cofactor metabolic process	.	SBM	36% SBM	25	3.50631	2.76536e-06	PGD, ALDOB, NFS1, ACOT1, ACOT4, MTHFD1, HMOX2, UGT1A6, TPI1, CBR1, ALAS1, MCCC1, ACSL6, DLST, CYP1A1, GIF, ACLY, IDH3A, COQ4, BAAT, HPX, SDHD, MDH2, MGST1, CRYZL1	576	195	13528	3.01104	0.00782561	0.00782561	0.00494919
GOTERM_BP_FAT	GO:0006695	cholesterol biosynthetic process	.	SBM	36% SBM	9	1.26227	8.0357e-06	CYB5R3, TM7SF2, CNBP, CYP51A1, DHCR7, FDPS, IDI1, FDFT1, NSDHL	576	26	13528	8.12981	0.0225709	0.0113499	0.0143809
GOTERM_BP_FAT	GO:0006457	protein folding	.	SBM	36% SBM	22	3.08555	2.02822e-05	FKBP8, GRPEL1, APCS, PDIA6, LMAN1, CLPX, ATF6, TRAP1, APOA2, DNAJB9, DNAJB11, HSPA4L, HSPE1, RUVBL2, DNAJB1, FKBP10, DNAJC2, FKBP11, HSPA8, PPWD1, DNAJB6, HSPA9	576	177	13528	2.91918	0.0559935	0.0190241	0.0362938
GOTERM_BP_FAT	GO:0008104	protein localization	.	SBM	36% SBM	63	8.8359	5.86794e-05	GRPEL1, CLTC, RAB1A, SRPR, IFNG, VPS4B, RAB25, PRL, SAR1A, NUP133, STX5, KDELR2, STX3, GOLT1B, VANGL2, TMSB10, ARNTL, MYH9, TIMM44, CLPX, TIMM8B, TIMM8A, BCAP31, CD36, CLIC5, NUP205, TOMM22, BIN3, SEC61G, MVP, SERP1, CAV3, YWHAZ, AP1M2, TNF, PML, ARF5, LMAN1, TMED2, TOMM6, SQSTM1, KATNA1, NPM1, RAB11B, TMED10, EXOC3, RAB11A, ERCC3, HSPA9, AP2M1, ABCB9, RRBP1, NASP, YWHAB, TOMM40, YWHAE, RAB32, YW…	576	882	13528	1.67758	0.153558	0.0408217	0.10497
GOTERM_BP_FAT	GO:0016126	sterol biosynthetic process	.	SBM	36% SBM	9	1.26227	8.63e-05	CYB5R3, TM7SF2, CNBP, CYP51A1, DHCR7, FDPS, IDI1, FDFT1, NSDHL	576	35	13528	6.03929	0.217443	0.0478549	0.154343
GOTERM_BP_FAT	GO:0046907	intracellular transport	.	SBM	36% SBM	50	7.01262	8.77596e-05	GRPEL1, HTATIP2, CLTC, SRPR, IFNG, VPS4B, RANBP1, PRL, SAR1A, NUP133, STX5, KDELR2, STX3, MYH7, ARNTL, MYH9, TIMM44, TIMM8B, BCAP31, TIMM8A, NUP205, TOMM22, SEC61G, LRPPRC, YWHAZ, TNF, AP1M2, PML, DSCR3, LMAN1, SQSTM1, NPM1, TMED10, RAB11A, NEFM, HSPA8, AP2M1, HSPA9, YWHAB, TOMM40, MALT1, YWHAE, YWHAG, TOM1L2, TOMM70A, RAB35, CD209, PCNA, SYTL1, ATP7B	576	657	13528	1.78738	0.220682	0.0407044	0.156952
GOTERM_BP_FAT	GO:0046700	heterocycle catabolic process	.	SBM	36% SBM	13	1.82328	9.09345e-05	CYP1A1, ACLY, MYH7, MTHFD1, FRRS1, HMOX2, UGT1A6, ATP2A1, VPS4B, RAB11A, CDA, ATP5A1, ERCC3	576	77	13528	3.96519	0.22768	0.0362353	0.162625
GOTERM_BP_FAT	GO:0009207	purine ribonucleoside triphosphate catabolic process	.	SBM	36% SBM	7	0.981767	9.69925e-05	ATP2A1, VPS4B, RAB11A, ACLY, MYH7, ATP5A1, ERCC3	576	19	13528	8.65278	0.24086	0.0338596	0.17345
GOTERM_BP_FAT	GO:0009203	ribonucleoside triphosphate catabolic process	.	SBM	36% SBM	7	0.981767	9.69925e-05	ATP2A1, VPS4B, RAB11A, ACLY, MYH7, ATP5A1, ERCC3	576	19	13528	8.65278	0.24086	0.0338596	0.17345
GOTERM_BP_FAT	GO:0006886	intracellular protein transport	.	SBM	36% SBM	33	4.62833	0.00013617	GRPEL1, YWHAZ, TNF, AP1M2, PML, CLTC, SRPR, NPM1, IFNG, RAB11A, SAR1A, PRL, AP2M1, HSPA9, STX5, KDELR2, STX3, YWHAB, TOMM40, ARNTL, YWHAE, TIMM44, TIMM8B, BCAP31, TIMM8A, YWHAG, TOM1L2, TOMM70A, NUP205, PCNA, TOMM22, SYTL1, SEC61G	576	374	13528	2.0723	0.320831	0.0420765	0.243431
GOTERM_BP_FAT	GO:0015031	protein transport	.	SBM	36% SBM	55	7.71388	0.00014568	GRPEL1, CLTC, RAB1A, SRPR, IFNG, VPS4B, RAB25, PRL, SAR1A, NUP133, STX5, KDELR2, STX3, GOLT1B, ARNTL, MYH9, TIMM44, CLPX, TIMM8B, TIMM8A, BCAP31, CD36, NUP205, TOMM22, SEC61G, MVP, SERP1, YWHAZ, AP1M2, TNF, PML, ARF5, LMAN1, TOMM6, TMED2, NPM1, RAB11B, EXOC3, TMED10, RAB11A, AP2M1, HSPA9, ABCB9, RRBP1, NASP, YWHAB, TOMM40, YWHAE, RAB32, YWHAG, TOM1L2, TOMM70A, RAB35, PCNA, SYTL1	576	762	13528	1.69519	0.338937	0.0405457	0.26041
GOTERM_BP_FAT	GO:0006915	apoptosis	.	SBM	36% SBM	46	6.45161	0.000162464	RTN4, PRF1, FKBP8, HTATIP2, TNF, ALDOC, RBM5, PML, DNASE1L3, MAP3K5, AHRR, ECE1, TRIM69, SQSTM1, GSN, IFNG, KRT8, RAC1, CASP8, DIABLO, SPATA4, HSPE1, BMF, PHLDA2, EBAG9, OBSCN, AIFM1, KLF11, CYCS, CIDEB, YWHAB, TBRG4, FADD, YWHAE, ATM, AHR, BCAP31, DDIT4, CIDEC, WDR92, GSPT1, ATP2A1, UBC, NLRP12, PERP, SLC5A11	576	602	13528	1.79462	0.369724	0.0410952	0.290372
GOTERM_BP_FAT	GO:0051789	response to protein stimulus	.	SBM	36% SBM	15	2.10379	0.000170316	APCS, MANF, ACTR3, ATF6, CCND1, IFNG, HSPA4L, HSPE1, HSPA4, CREB3L3, DNAJB1, DNAJC3, INSR, HSPA8, DNAJB6	576	107	13528	3.29245	0.383631	0.0395235	0.304386
GOTERM_BP_FAT	GO:0009146	purine nucleoside triphosphate catabolic process	.	SBM	36% SBM	7	0.981767	0.000180381	ATP2A1, VPS4B, RAB11A, ACLY, MYH7, ATP5A1, ERCC3	576	21	13528	7.8287	0.401009	0.0386567	0.322346
GOTERM_BP_FAT	GO:0045184	establishment of protein localization	.	SBM	36% SBM	55	7.71388	0.000184462	GRPEL1, CLTC, RAB1A, SRPR, IFNG, VPS4B, RAB25, PRL, SAR1A, NUP133, STX5, KDELR2, STX3, GOLT1B, ARNTL, MYH9, TIMM44, CLPX, TIMM8B, TIMM8A, BCAP31, CD36, NUP205, TOMM22, SEC61G, MVP, SERP1, YWHAZ, AP1M2, TNF, PML, ARF5, LMAN1, TOMM6, TMED2, NPM1, RAB11B, EXOC3, TMED10, RAB11A, AP2M1, HSPA9, ABCB9, RRBP1, NASP, YWHAB, TOMM40, YWHAE, RAB32, YWHAG, TOM1L2, TOMM70A, RAB35, PCNA, SYTL1	576	769	13528	1.67976	0.407914	0.0367439	0.329627
GOTERM_BP_FAT	GO:0006986	response to unfolded protein	.	SBM	36% SBM	12	1.68303	0.000187188	ATF6, CCND1, IFNG, HSPA4L, HSPA4, HSPE1, CREB3L3, DNAJB1, DNAJC3, DNAJB6, HSPA8, MANF	576	71	13528	3.96948	0.412483	0.0348354	0.33449
GOTERM_BP_FAT	GO:0012501	programmed cell death	.	SBM	36% SBM	46	6.45161	0.000227617	RTN4, PRF1, FKBP8, HTATIP2, TNF, ALDOC, RBM5, PML, DNASE1L3, MAP3K5, AHRR, ECE1, TRIM69, SQSTM1, GSN, IFNG, KRT8, RAC1, CASP8, DIABLO, SPATA4, HSPE1, BMF, PHLDA2, EBAG9, OBSCN, AIFM1, KLF11, CYCS, CIDEB, YWHAB, TBRG4, FADD, YWHAE, ATM, AHR, BCAP31, DDIT4, CIDEC, WDR92, GSPT1, ATP2A1, UBC, NLRP12, PERP, SLC5A11	576	611	13528	1.76819	0.476247	0.0396149	0.406596
GOTERM_BP_FAT	GO:0009154	purine ribonucleotide catabolic process	.	SBM	36% SBM	7	0.981767	0.000312066	ATP2A1, VPS4B, RAB11A, ACLY, MYH7, ATP5A1, ERCC3	576	23	13528	7.14795	0.587994	0.0508229	0.55705
GOTERM_BP_FAT	GO:0009143	nucleoside triphosphate catabolic process	.	SBM	36% SBM	7	0.981767	0.000401274	ATP2A1, VPS4B, RAB11A, ACLY, MYH7, ATP5A1, ERCC3	576	24	13528	6.85012	0.680261	0.0613825	0.715752
GOTERM_BP_FAT	GO:0006200	ATP catabolic process	.	SBM	36% SBM	6	0.841515	0.000402951	ATP2A1, VPS4B, ACLY, MYH7, ATP5A1, ERCC3	576	16	13528	8.80729	0.681781	0.058484	0.718733
GOTERM_BP_FAT	GO:0010033	response to organic substance	.	SBM	36% SBM	51	7.15288	0.000421181	RBM4, ILDR2, AQP1, KCNJ11, ACTR3, GOT2, APOA2, GSN, CASP8, IFNG, VPS4B, CREB3L3, LBP, PRKACB, DNAJC3, INSR, APCS, ZCCHC11, CYP1A1, IL6R, CCND1, SERPINF2, HSD11B2, PRF1, TF, IL1R1, TNF, ALDOC, ALDOB, PML, CALCOCO2, TRIM16, ASNS, MANF, UGT1A6, PLIN2, PPP2CA, HSPE1, HSPA4, HSPA8, MALT1, SMAD1, SREBF2, ATF6, KHK, HSPA4L, DNAJB1, DNAJB6, MGST1, ABCC5, ATP7B	576	721	13528	1.66129	0.697849	0.0580861	0.751134
GOTERM_BP_FAT	GO:0070585	protein localization in mitochondrion	.	SBM	36% SBM	8	1.12202	0.000477262	YWHAZ, GRPEL1, TOMM70A, TOMM40, TOMM22, TIMM44, TIMM8B, TIMM8A	576	34	13528	5.52614	0.742368	0.0625409	0.850745
GOTERM_BP_FAT	GO:0006626	protein targeting to mitochondrion	.	SBM	36% SBM	8	1.12202	0.000477262	YWHAZ, GRPEL1, TOMM70A, TOMM40, TOMM22, TIMM44, TIMM8B, TIMM8A	576	34	13528	5.52614	0.742368	0.0625409	0.850745
GOTERM_BP_FAT	GO:0044270	nitrogen compound catabolic process	.	SBM	36% SBM	11	1.54278	0.000495832	HMOX2, UGT1A6, ATP2A1, UPP1, VPS4B, CDA, RAB11A, ACLY, MYH7, ATP5A1, ERCC3	576	67	13528	3.85593	0.755614	0.062038	0.883709
GOTERM_BP_FAT	GO:0009261	ribonucleotide catabolic process	.	SBM	36% SBM	7	0.981767	0.000509211	ATP2A1, VPS4B, RAB11A, ACLY, MYH7, ATP5A1, ERCC3	576	25	13528	6.57611	0.764734	0.0609764	0.907451
GOTERM_BP_FAT	GO:0019318	hexose metabolic process	.	SBM	36% SBM	20	2.80505	0.000539495	ALDOA, TNF, PFKFB4, ALDOC, PGD, ALDOB, KCNJ11, ACN9, KHK, GPI, TPI1, ATF4, AKR1A1, PIK3CA, GALE, PDHA1, MAN2B1, MDH2, AGL, SERP1	576	192	13528	2.44647	0.784139	0.0618824	0.961174
GOTERM_BP_FAT	GO:0034613	cellular protein localization	.	SBM	36% SBM	33	4.62833	0.000725733	GRPEL1, YWHAZ, TNF, AP1M2, PML, CLTC, SRPR, NPM1, IFNG, RAB11A, SAR1A, PRL, AP2M1, HSPA9, STX5, KDELR2, STX3, YWHAB, TOMM40, ARNTL, YWHAE, TIMM44, TIMM8B, BCAP31, TIMM8A, YWHAG, TOM1L2, TOMM70A, NUP205, PCNA, TOMM22, SYTL1, SEC61G	576	411	13528	1.88575	0.872871	0.0791906	1.29095
GOTERM_BP_FAT	GO:0070727	cellular macromolecule localization	.	SBM	36% SBM	33	4.62833	0.000809791	GRPEL1, YWHAZ, TNF, AP1M2, PML, CLTC, SRPR, NPM1, IFNG, RAB11A, SAR1A, PRL, AP2M1, HSPA9, STX5, KDELR2, STX3, YWHAB, TOMM40, ARNTL, YWHAE, TIMM44, TIMM8B, BCAP31, TIMM8A, YWHAG, TOM1L2, TOMM70A, NUP205, PCNA, TOMM22, SYTL1, SEC61G	576	414	13528	1.87208	0.899896	0.0847162	1.43945
GOTERM_BP_FAT	GO:0006605	protein targeting	.	SBM	36% SBM	21	2.9453	0.00085655	GRPEL1, YWHAZ, TNF, AP1M2, YWHAB, PML, TOMM40, ARNTL, TIMM44, YWHAE, TIMM8B, TIMM8A, YWHAG, TOMM70A, SRPR, NUP205, IFNG, TOMM22, PRL, SEC61G, HSPA9	576	215	13528	2.29399	0.912359	0.0862212	1.52197
GOTERM_BP_FAT	GO:0006694	steroid biosynthetic process	.	SBM	36% SBM	12	1.68303	0.000912508	CYB5R3, TM7SF2, CNBP, CYP21A2, CYP51A1, DHCR7, HSD17B12, FDPS, HSD11B2, IDI1, FDFT1, NSDHL	576	85	13528	3.31569	0.925251	0.0884686	1.62063
GOTERM_BP_FAT	GO:0008202	steroid metabolic process	.	SBM	36% SBM	20	2.80505	0.0010015	CYB5R3, TM7SF2, CNBP, LIPA, CYP1A1, CYP51A1, HSD17B14, CYP21A2, HSD17B12, FDPS, FDFT1, SREBF2, UGT1A6, APOA2, BAAT, DHCR7, HSD11B2, CAT, IDI1, NSDHL	576	202	13528	2.32536	0.941964	0.0934976	1.77735
GOTERM_BP_FAT	GO:0055114	oxidation reduction	.	SBM	36% SBM	45	6.31136	0.0010853	TM7SF2, CYB5R3, CYP2J2, HTATIP2, CYP2F1, ADHFE1, CYP51A1, FDX1, HSD17B14, HSD17B12, PGD, FDFT1, MTHFD1, HMOX2, CBR1, AKR1A1, DHCR7, CAT, NOS2, PDHA1, ETFB, NSDHL, TXNL1, SQRDL, DHRS12, CYP1A1, AIFM1, CYP21A2, SCD, CYCS, CBR4, CYB5A, IDH3A, FRRS1, RDH12, CYBA, DHFR, HSDL1, SDHD, AOX1, HSD11B2, TXNRD1, KDM4A, MDH2, CRYZL1	576	639	13528	1.65395	0.95427	0.0977229	1.92471
GOTERM_BP_FAT	GO:0016125	sterol metabolic process	.	SBM	36% SBM	13	1.82328	0.00117027	TM7SF2, CYB5R3, CNBP, LIPA, CYP51A1, FDPS, FDFT1, SREBF2, APOA2, DHCR7, CAT, IDI1, NSDHL	576	101	13528	3.02296	0.964088	0.101755	2.07391
GOTERM_BP_FAT	GO:0008219	cell death	.	SBM	36% SBM	49	6.87237	0.00125043	RTN4, HTATIP2, RBM5, DNASE1L3, MAP3K5, GSN, TARDBP, CASP8, IFNG, EBAG9, AIFM1, CYCS, TBRG4, FADD, AHR, BCAP31, WDR92, DDIT4, UBC, FUS, PRF1, C7, FKBP8, TNF, ALDOC, PML, AHRR, ECE1, TRIM69, SQSTM1, KRT8, RAC1, DIABLO, SPATA4, HSPE1, BMF, PHLDA2, OBSCN, KLF11, CIDEB, YWHAB, YWHAE, ATM, CIDEC, GSPT1, ATP2A1, NLRP12, PERP, SLC5A11	576	719	13528	1.60058	0.97141	0.105136	2.21447
GOTERM_BP_FAT	GO:0005996	monosaccharide metabolic process	.	SBM	36% SBM	21	2.9453	0.0012786	ALDOA, UAP1, TNF, PFKFB4, ALDOC, PGD, ALDOB, KCNJ11, ACN9, KHK, GPI, TPI1, ATF4, AKR1A1, PIK3CA, GALE, PDHA1, MAN2B1, MDH2, AGL, SERP1	576	222	13528	2.22166	0.973611	0.104297	2.26382
GOTERM_BP_FAT	GO:0033365	protein localization in organelle	.	SBM	36% SBM	16	2.24404	0.00138024	GRPEL1, YWHAZ, TNF, PML, TOMM40, ARNTL, TIMM44, TIMM8B, TIMM8A, TOMM70A, SRPR, NUP205, IFNG, TOMM22, PRL, SEC61G	576	146	13528	2.57382	0.980237	0.109	2.44169
GOTERM_BP_FAT	GO:0016265	death	.	SBM	36% SBM	49	6.87237	0.00141822	RTN4, HTATIP2, RBM5, DNASE1L3, MAP3K5, GSN, TARDBP, CASP8, IFNG, EBAG9, AIFM1, CYCS, TBRG4, FADD, AHR, BCAP31, WDR92, DDIT4, UBC, FUS, PRF1, C7, FKBP8, TNF, ALDOC, PML, AHRR, ECE1, TRIM69, SQSTM1, KRT8, RAC1, DIABLO, SPATA4, HSPE1, BMF, PHLDA2, OBSCN, KLF11, CIDEB, YWHAB, YWHAE, ATM, CIDEC, GSPT1, ATP2A1, NLRP12, PERP, SLC5A11	576	724	13528	1.58953	0.982262	0.108813	2.50807
GOTERM_BP_FAT	GO:0008203	cholesterol metabolic process	.	SBM	36% SBM	12	1.68303	0.00176025	CYB5R3, TM7SF2, APOA2, CNBP, CYP51A1, DHCR7, FDPS, CAT, IDI1, SREBF2, FDFT1, NSDHL	576	92	13528	3.06341	0.993298	0.129803	3.10399
GOTERM_BP_FAT	GO:0006396	RNA processing	.	SBM	36% SBM	39	5.46985	0.00202141	FUS, NHP2L1, TRA2B, RBM4, RBM5, PUS7, HNRNPM, DCAF13, DDX17, HNRNPK, PRMT5, TARDBP, PPP2CA, WDR77, DHX15, RBMS2, MAGOHB, RPL5, RBM25, PPWD1, CSDC2, KHDRBS1, KRR1, ZCCHC11, EXOSC7, PPAN-P2RY11, SARS, RRP9, SMAD1, DDX5, HNRNPA0, SLBP, DDX56, WDR3, SNRPA, HNRNPH1, CPSF3, SNRPF, POP7	576	547	13528	1.67451	0.996813	0.1439	3.55669
GOTERM_BP_FAT	GO:0006732	coenzyme metabolic process	.	SBM	36% SBM	16	2.24404	0.00219964	DLST, ALDOB, PGD, NFS1, ACOT1, ACLY, ACOT4, IDH3A, COQ4, MTHFD1, TPI1, BAAT, SDHD, MGST1, ACSL6, MDH2	576	153	13528	2.45606	0.998081	0.151795	3.8645
GOTERM_BP_FAT	GO:0006006	glucose metabolic process	.	SBM	36% SBM	16	2.24404	0.00219964	ALDOA, TNF, ALDOC, PGD, ALDOB, KCNJ11, ACN9, GPI, TPI1, ATF4, AKR1A1, PIK3CA, PDHA1, AGL, MDH2, SERP1	576	153	13528	2.45606	0.998081	0.151795	3.8645
GOTERM_BP_FAT	GO:0060263	regulation of respiratory burst	.	SBM	36% SBM	4	0.56101	0.00235172	NOXO1, RAC1, LBP, INSR	576	7	13528	13.4206	0.998756	0.157613	4.1264
GOTERM_BP_FAT	GO:0006195	purine nucleotide catabolic process	.	SBM	36% SBM	7	0.981767	0.00238616	ATP2A1, VPS4B, RAB11A, ACLY, MYH7, ATP5A1, ERCC3	576	33	13528	4.9819	0.998872	0.156065	4.18561
GOTERM_BP_FAT	GO:0010638	positive regulation of organelle organization	.	SBM	36% SBM	11	1.54278	0.00265228	UBE2N, CAV3, ACTR3, TNF, HOXA13, NPM1, RAC1, PML, RANBP1, INSR, CD28	576	83	13528	3.11262	0.999471	0.168087	4.64203
GOTERM_BP_FAT	GO:0042981	regulation of apoptosis	.	SBM	36% SBM	52	7.29313	0.00270366	RTN4, HTATIP2, RBM5, PGP, MAP3K5, CASP8, IFNG, PIK3CA, CAT, PTPRF, AIFM1, CYCS, FADD, IL6R, PROC, UBC, CSTB, DCUN1D3, YWHAZ, TNF, HOXA13, PAFAH2, PML, ASNS, AHRR, TUBB, SQSTM1, PPP2CA, RAC1, NPM1, POU3F3, DIABLO, HSPE1, HSPA5, ERCC3, BMF, TEX261, HSPA9, OBSCN, YWHAB, CIDEB, MALT1, FURIN, YWHAE, ATM, CIDEC, GSPT1, NUPR1, NLRP12, PERP, ABL1, DNAJB6	576	804	13528	1.519	0.999543	0.167341	4.72991
GOTERM_BP_FAT	GO:0034655	nucleobase, nucleoside, nucleotide and nucleic acid catabolic process	.	SBM	36% SBM	9	1.26227	0.00298179	ATP2A1, UPP1, VPS4B, CDA, RAB11A, ACLY, MYH7, ATP5A1, ERCC3	576	58	13528	3.6444	0.999793	0.179056	5.20433
GOTERM_BP_FAT	GO:0034656	nucleobase, nucleoside and nucleotide catabolic process	.	SBM	36% SBM	9	1.26227	0.00298179	ATP2A1, UPP1, VPS4B, CDA, RAB11A, ACLY, MYH7, ATP5A1, ERCC3	576	58	13528	3.6444	0.999793	0.179056	5.20433
GOTERM_BP_FAT	GO:0043067	regulation of programmed cell death	.	SBM	36% SBM	52	7.29313	0.00319808	RTN4, HTATIP2, RBM5, PGP, MAP3K5, CASP8, IFNG, PIK3CA, CAT, PTPRF, AIFM1, CYCS, FADD, IL6R, PROC, UBC, CSTB, DCUN1D3, YWHAZ, TNF, HOXA13, PAFAH2, PML, ASNS, AHRR, TUBB, SQSTM1, PPP2CA, RAC1, NPM1, POU3F3, DIABLO, HSPE1, HSPA5, ERCC3, BMF, TEX261, HSPA9, OBSCN, YWHAB, CIDEB, MALT1, FURIN, YWHAE, ATM, CIDEC, GSPT1, NUPR1, NLRP12, PERP, ABL1, DNAJB6	576	812	13528	1.50404	0.999888	0.186838	5.57171
GOTERM_BP_FAT	GO:0052547	regulation of peptidase activity	.	SBM	36% SBM	11	1.54278	0.00344785	TNF, GSPT1, CYCS, PML, NLRP12, CSTB, DIABLO, HSPE1, HSPA5, FURIN, DNAJB6	576	86	13528	3.00404	0.999945	0.195915	5.99428
GOTERM_BP_FAT	GO:0010941	regulation of cell death	.	SBM	36% SBM	52	7.29313	0.00345777	RTN4, HTATIP2, RBM5, PGP, MAP3K5, CASP8, IFNG, PIK3CA, CAT, PTPRF, AIFM1, CYCS, FADD, IL6R, PROC, UBC, CSTB, DCUN1D3, YWHAZ, TNF, HOXA13, PAFAH2, PML, ASNS, AHRR, TUBB, SQSTM1, PPP2CA, RAC1, NPM1, POU3F3, DIABLO, HSPE1, HSPA5, ERCC3, BMF, TEX261, HSPA9, OBSCN, YWHAB, CIDEB, MALT1, FURIN, YWHAE, ATM, CIDEC, GSPT1, NUPR1, NLRP12, PERP, ABL1, DNAJB6	576	815	13528	1.4985	0.999947	0.192591	6.01103
GOTERM_BP_FAT	GO:0006734	NADH metabolic process	.	SBM	36% SBM	4	0.56101	0.00364443	DLST, ALDOB, IDH3A, MDH2	576	8	13528	11.7431	0.999969	0.19804	6.32561
GOTERM_BP_FAT	GO:0017038	protein import	.	SBM	36% SBM	14	1.96353	0.00380243	GRPEL1, YWHAZ, TNF, PML, TOMM40, ARNTL, TIMM44, TIMM8B, TIMM8A, TOMM70A, NUP205, IFNG, TOMM22, PRL	576	131	13528	2.50997	0.99998	0.201871	6.59113
GOTERM_BP_FAT	GO:0022613	ribonucleoprotein complex biogenesis	.	SBM	36% SBM	17	2.38429	0.00427278	KRR1, EXOSC7, SURF6, NHP2L1, RBM5, RRP9, MRTO4, DCAF13, DDX56, PRMT5, WDR77, BRIX1, NPM1, RRS1, WDR3, RPL5, SNRPF	576	180	13528	2.21813	0.999995	0.219847	7.3773
GOTERM_BP_FAT	GO:0046364	monosaccharide biosynthetic process	.	SBM	36% SBM	7	0.981767	0.00433883	GPI, TPI1, UAP1, ATF4, ALDOB, PGD, ACN9	576	37	13528	4.44332	0.999996	0.218913	7.48721
GOTERM_BP_FAT	GO:0001666	response to hypoxia	.	SBM	36% SBM	14	1.96353	0.00461437	TF, CYP1A1, ALDOC, CREBBP, PML, PDLIM1, CAPN2, DDIT4, HMOX2, HYOU1, ECE1, HSD11B2, NOS2, ERCC3	576	134	13528	2.45377	0.999998	0.227128	7.94435
GOTERM_BP_FAT	GO:0006000	fructose metabolic process	.	SBM	36% SBM	5	0.701262	0.00493939	KHK, ALDOA, PFKFB4, ALDOC, ALDOB	576	17	13528	6.90768	0.999999	0.237025	8.48084
GOTERM_BP_FAT	GO:0019432	triglyceride biosynthetic process	.	SBM	36% SBM	4	0.56101	0.00529512	LPL, MOGAT2, DGAT1, AGPAT9	576	9	13528	10.4383	1	0.247679	9.06464
GOTERM_BP_FAT	GO:0009166	nucleotide catabolic process	.	SBM	36% SBM	8	1.12202	0.00551086	ATP2A1, UPP1, VPS4B, RAB11A, ACLY, MYH7, ATP5A1, ERCC3	576	51	13528	3.6841	1	0.252286	9.41699
GOTERM_BP_FAT	GO:0042254	ribosome biogenesis	.	SBM	36% SBM	13	1.82328	0.00570883	KRR1, SURF6, NHP2L1, EXOSC7, RRP9, MRTO4, DCAF13, DDX56, BRIX1, NPM1, RRS1, WDR3, RPL5	576	122	13528	2.50262	1	0.256013	9.73918
GOTERM_BP_FAT	GO:0008610	lipid biosynthetic process	.	SBM	36% SBM	25	3.50631	0.00575481	CYB5R3, TM7SF2, PTGES3, CNBP, CYP51A1, HSD17B12, FDFT1, TPI1, APOA2, DHCR7, AGPAT9, PCYT1B, B4GALNT1, NSDHL, LPL, MOGAT2, CYP1A1, PRG3, CYP21A2, SCD, FDPS, ACLY, DGAT1, HSD11B2, IDI1	576	323	13528	1.81781	1	0.253826	9.81385
GOTERM_BP_FAT	GO:0018904	organic ether metabolic process	.	SBM	36% SBM	8	1.12202	0.00682249	CAV3, LPL, MOGAT2, APOA2, DGAT1, CYP1A1, AGPAT9, CAT	576	53	13528	3.54507	1	0.289092	11.5315
GOTERM_BP_FAT	GO:0033013	tetrapyrrole metabolic process	.	SBM	36% SBM	6	0.841515	0.00694056	HMOX2, UGT1A6, ALAS1, CYP1A1, HPX, GIF	576	29	13528	4.8592	1	0.28905	11.7196
GOTERM_BP_FAT	GO:0006778	porphyrin metabolic process	.	SBM	36% SBM	6	0.841515	0.00694056	HMOX2, UGT1A6, ALAS1, CYP1A1, HPX, GIF	576	29	13528	4.8592	1	0.28905	11.7196
GOTERM_BP_FAT	GO:0070482	response to oxygen levels	.	SBM	36% SBM	14	1.96353	0.00705624	TF, CYP1A1, ALDOC, CREBBP, PML, PDLIM1, CAPN2, DDIT4, HMOX2, HYOU1, ECE1, HSD11B2, NOS2, ERCC3	576	141	13528	2.33195	1	0.288927	11.9035
GOTERM_BP_FAT	GO:0010647	positive regulation of cell communication	.	SBM	36% SBM	25	3.50631	0.00718886	TWSG1, FKBP8, TNF, CSF1, TRIM16, ECE1, RAC1, CASP8, IFNG, ZAP70, LBP, CAT, INSR, PRL, GOLT1B, FADD, MALT1, IL6R, WLS, FURIN, UBE2N, HPX, UBC, CARTPT, TGFB1I1	576	329	13528	1.78466	1	0.289383	12.1138
GOTERM_BP_FAT	GO:0043933	macromolecular complex subunit organization	.	SBM	36% SBM	45	6.31136	0.00767732	OCLN, SAMM50, ALDOC, ALDOB, CAPZA1, RBM5, PML, NFS1, TTN, MTMR2, TUBB, APOA2, GSN, PRMT5, NPM1, WDR77, RAC1, CASP8, H2AFZ, TUBA3D, CDA, HSPA4, CAT, ERCC3, INSR, TUBB3, TUBA1C, NUP133, LPL, APCS, NASP, CREBBP, YWHAB, MALT1, CBR4, FADD, SMAD1, MRRF, ETF1, SLC9A3R1, CYBA, DGAT1, NUP205, TOMM22, SNRPF	576	710	13528	1.48856	1	0.301585	12.8845
GOTERM_BP_FAT	GO:0009967	positive regulation of signal transduction	.	SBM	36% SBM	23	3.22581	0.00768754	TWSG1, FKBP8, TNF, GOLT1B, CSF1, MALT1, TRIM16, FADD, IL6R, WLS, FURIN, UBE2N, ECE1, HPX, IFNG, RAC1, CASP8, ZAP70, CAT, TGFB1I1, LBP, INSR, PRL	576	295	13528	1.83112	1	0.297861	12.9005
GOTERM_BP_FAT	GO:0052548	regulation of endopeptidase activity	.	SBM	36% SBM	10	1.40252	0.0078809	TNF, GSPT1, CYCS, PML, NLRP12, DIABLO, HSPE1, HSPA5, FURIN, DNAJB6	576	82	13528	2.86416	1	0.300087	13.2038
GOTERM_BP_FAT	GO:0016071	mRNA metabolic process	.	SBM	36% SBM	27	3.78682	0.00846809	FUS, NHP2L1, TRA2B, RBM4, RNH1, RBM5, HNRNPM, HNRNPK, DNAJB11, PRMT5, TARDBP, WDR77, DHX15, MAGOHB, RBM25, PPWD1, CSDC2, KHDRBS1, ELAVL1, DDX5, HNRNPA0, SLBP, GSPT1, SNRPA, HNRNPH1, SNRPF, CPSF3	576	370	13528	1.71385	1	0.31443	14.1186
GOTERM_BP_FAT	GO:0019320	hexose catabolic process	.	SBM	36% SBM	9	1.26227	0.00866803	ALDOA, GPI, TPI1, ALDOC, ALDOB, PGD, GALE, PDHA1, MDH2	576	69	13528	3.06341	1	0.316488	14.428
GOTERM_BP_FAT	GO:0010564	regulation of cell cycle process	.	SBM	36% SBM	12	1.68303	0.0091487	TNF, HOXA13, CYP1A1, PRMT5, NPM1, PML, RANBP1, CDC16, DCUN1D3, INSR, ATM, CD28	576	114	13528	2.47222	1	0.326739	15.1676
GOTERM_BP_FAT	GO:0006641	triglyceride metabolic process	.	SBM	36% SBM	7	0.981767	0.00918336	CAV3, LPL, MOGAT2, APOA2, DGAT1, AGPAT9, CAT	576	43	13528	3.82332	1	0.323756	15.2207
GOTERM_BP_FAT	GO:0043623	cellular protein complex assembly	.	SBM	36% SBM	15	2.10379	0.00921858	APCS, SAMM50, ALDOB, SMAD1, TTN, CYBA, TUBB, GSN, NUP205, RAC1, TUBA3D, HSPA4, TOMM22, TUBA1C, TUBB3	576	162	13528	2.17464	1	0.320863	15.2746
GOTERM_BP_FAT	GO:0043900	regulation of multi-organism process	.	SBM	36% SBM	6	0.841515	0.0092627	CD8B, IFNG, PML, NOS2, AP2M1, CD28	576	31	13528	4.5457	1	0.318295	15.3421
GOTERM_BP_FAT	GO:0051187	cofactor catabolic process	.	SBM	36% SBM	6	0.841515	0.0092627	DLST, HMOX2, UGT1A6, SDHD, IDH3A, MDH2	576	31	13528	4.5457	1	0.318295	15.3421
GOTERM_BP_FAT	GO:0043065	positive regulation of apoptosis	.	SBM	36% SBM	30	4.20757	0.00971909	TNF, HTATIP2, HOXA13, RBM5, PML, TUBB, AHRR, MAP3K5, SQSTM1, PPP2CA, CASP8, RAC1, IFNG, DIABLO, ERCC3, TEX261, OBSCN, PTPRF, AIFM1, YWHAB, CIDEB, FADD, YWHAE, ATM, CIDEC, NUPR1, UBC, DCUN1D3, PERP, ABL1	576	430	13528	1.63857	1	0.327253	16.0374
GOTERM_BP_FAT	GO:0032269	negative regulation of cellular protein metabolic process	.	SBM	36% SBM	16	2.24404	0.00989845	PRG3, PTPN3, YWHAB, PML, CDC16, ITGB3, FURIN, YWHAE, PRKCD, PSMC6, PSMD13, PPP2CA, UBC, NLRP12, PSMD4, INSR	576	180	13528	2.08765	1	0.328372	16.3091
GOTERM_BP_FAT	GO:0008380	RNA splicing	.	SBM	36% SBM	22	3.08555	0.0099257	FUS, NHP2L1, PPAN-P2RY11, TRA2B, RBM4, RBM5, DDX5, HNRNPA0, HNRNPM, HNRNPK, PPP2CA, TARDBP, PRMT5, WDR77, DHX15, SNRPA, MAGOHB, HNRNPH1, CPSF3, SNRPF, RBM25, PPWD1	576	284	13528	1.81935	1	0.325382	16.3504
