# Supplementary material for: Differential responses of the gut transcriptome to plant protein diets in farmed Atlantic salmon
Source: BMC Genomics. 2016 Feb 29;17:156. doi: 10.1186/s12864-016-2473-0 (PMC4772681; doi:10.1186/s12864-016-2473-0)
Supplement: Additional file 6: — List of common and unique genes that were significantly altered (adjusted P value < 0.2, absolute fold change ≥ 1.4) in distal gut of Atlantic salmon by single plant protein diets, enriched with either soy protein concentrate (S 45 ), bean protein concentrate (B 45 ) or soybean meal (SBM), relative to fish meal (FM) diet. (XLSX 83 kb) [file 12864_2016_2473_MOESM6_ESM.xlsx]

## Sheet: Add file 6
Additional file 6
List of common and unique genes that were significantly altered (adjusted P value < 0.2, absolute fold change ≥ 1.4) in distal gut of Atlantic salmon by single plant
protein diets, enriched with either soy protein concentrate (S45), bean protein concentrate (B45) or soybean meal (SBM), relative to fish meal (FM) diet.
			Gene fold change for single plant protein diets relative to fish meal (FM) diet
Gene symbol	Gene name		S45	B45	SBM
CREB1	cAMP responsive element binding protein 1	.	14.43
SLC10A4	solute carrier family 10, member 4	.	14.0354
KIAA0368	KIAA0368	.	11.3687
LZTFL1	leucine zipper transcription factor-like 1	.	8.24775
MPP2	membrane protein, palmitoylated 2 (MAGUK p55 subfamily member 2)	.	7.7597
ANKRD26	ankyrin repeat domain 26	.	7.7061
NAIF1	nuclear apoptosis inducing factor 1	.	6.28974
TMA16	translation machinery associated 16 homolog (S. cerevisiae)	.	5.95871
MGAT3	mannosyl (beta-1,4-)-glycoprotein beta-1,4-N-acetylglucosaminyltransferase	.	5.82396
HIPK1	homeodomain interacting protein kinase 1	.	5.54428
SUZ12	SUZ12 polycomb repressive complex 2 subunit	.	4.51273
LAMA2	laminin, alpha 2	.	2.9019
TESK2	testis-specific kinase 2	.	2.72452
CFTR	cystic fibrosis transmembrane conductance regulator (ATP-binding cassette sub-family C, member 7)	.	2.53327
TAF2	TAF2 RNA polymerase II, TATA box binding protein (TBP)-associated factor, 150kDa	.	2.38171
SLC25A23	solute carrier family 25 (mitochondrial carrier; phosphate carrier), member 23	.	2.18556
ELOVL2	ELOVL fatty acid elongase 2	.	2.16938
FADS2	fatty acid desaturase 2	.	2.07538
FADS1	fatty acid desaturase 1	.	1.88884
S100P	S100 calcium binding protein P	.	1.8025
RSF1	remodeling and spacing factor 1	.	1.76908
VWA7	von Willebrand factor A domain containing 7	.	1.75443
FHL1	four and a half LIM domains 1	.	1.752
KAT6B	K(lysine) acetyltransferase 6B	.	1.69466
PSMA7	proteasome (prosome, macropain) subunit, alpha type, 7	.	1.67946
CDCA3	cell division cycle associated 3	.	1.67656
SLC27A2	solute carrier family 27 (fatty acid transporter), member 2	.	1.65328
PFDN5	prefoldin subunit 5	.	1.62789
RNF144B	ring finger protein 144B	.	1.58997
DDT	D-dopachrome tautomerase	.	1.58271
PBK	PDZ binding kinase	.	1.54328
PSMD14	proteasome (prosome, macropain) 26S subunit, non-ATPase, 14	.	1.54221
RB1CC1	RB1-inducible coiled-coil 1	.	1.53901
ATP5E	ATP synthase, H+ transporting, mitochondrial F1 complex, epsilon subunit	.	1.52203
EPPK1	epiplakin 1	.	1.51677
TACC3	transforming, acidic coiled-coil containing protein 3	.	1.51572
KPNA2	karyopherin alpha 2 (RAG cohort 1, importin alpha 1)	.	1.51572
PEBP1	phosphatidylethanolamine binding protein 1	.	1.48865
PSMB7	proteasome (prosome, macropain) subunit, beta type, 7	.	1.48658
FKBP2	FK506 binding protein 2, 13kDa	.	1.47734
KIF2C	kinesin family member 2C	.	1.47529
BNIP3	BCL2/adenovirus E1B 19kDa interacting protein 3	.	1.47427
ETNPPL	ethanolamine-phosphate phospho-lyase	.	1.42899
ZFP36L1	ZFP36 ring finger protein-like 1	.	-1.44693
JUND	jun D proto-oncogene	.	-1.47836
ARGLU1	arginine and glutamate rich 1	.	-1.48144
BYSL	bystin-like	.	-1.49174
HNRNPA1	heterogeneous nuclear ribonucleoprotein A1	.	-1.499
PLAC8L1	PLAC8-like 1	.	-1.499
POLA2	polymerase (DNA directed), alpha 2, accessory subunit	.	-1.55294
PTEN	phosphatase and tensin homolog	.	-1.55401
NOP58	NOP58 ribonucleoprotein	.	-1.55401
EIF2B3	eukaryotic translation initiation factor 2B, subunit 3 gamma, 58kDa	.	-1.56808
AKAP2	A kinase (PRKA) anchor protein 2	.	-1.57571
ANKH	ANKH inorganic pyrophosphate transport regulator	.	-1.58667
MT1B	metallothionein 1B	.	-1.58667
MSH6	mutS homolog 6	.	-1.62789
DCTPP1	dCTP pyrophosphatase 1	.	-1.64947
TOMM7	translocase of outer mitochondrial membrane 7 homolog (yeast)	.	-1.69584
JUN	jun proto-oncogene	.	-1.69819
BTG3	BTG family, member 3	.	-1.805
CACNA1B	calcium channel, voltage-dependent, N type, alpha 1B subunit	.	-1.88557
ZFP1	ZFP1 zinc finger protein	.	-1.92652
EGLN3	egl-9 family hypoxia-inducible factor 3	.	-1.94733
SHANK3	SH3 and multiple ankyrin repeat domains 3	.	-1.96428
MCM2	minichromosome maintenance complex component 2	.	-2.03144
ALOX5	arachidonate 5-lipoxygenase	.	-2.04344
CDCA7	cell division cycle associated 7	.	-2.0484
PFKFB3	6-phosphofructo-2-kinase/fructose-2,6-biphosphatase 3	.	-2.0958
MPZL2	myelin protein zero-like 2	.	-2.17046
CFD	complement factor D (adipsin)	.	-2.22684
DDX21	DEAD (Asp-Glu-Ala-Asp) box helicase 21	.	-2.74537
WIPI1	WD repeat domain, phosphoinositide interacting 1	.	-2.78369
MCM5	minichromosome maintenance complex component 5	.	-2.83628
MRC1	mannose receptor, C type 1	.	-2.97729
ZMYND8	zinc finger, MYND-type containing 8	.	-2.99385
ATF7IP	activating transcription factor 7 interacting protein	.	-3.58507
ARL4D	ADP-ribosylation factor-like 4D	.	-5.40764
SERPING1	serpin peptidase inhibitor, clade G (C1 inhibitor), member 1	.	-6.24196
ECE2	endothelin converting enzyme 2	.	-6.35548
ZNF232	zinc finger protein 232	.	-7.08614
GBE1	glucan (1,4-alpha-), branching enzyme 1	.	-8.9012
FABP6	fatty acid binding protein 6, ileal	.	-9.17686
WDR63	WD repeat domain 63	.	-9.7879
PAPPA2	pappalysin 2	.	-104.837
		.
NCOA4	nuclear receptor coactivator 4	.		70.5219
PISD	phosphatidylserine decarboxylase	.		54.9863
PHF8	PHD finger protein 8	.		13.4264
CCNT2	cyclin T2	.		11.3137
ADAM10	ADAM metallopeptidase domain 10	.		11.2356
KCTD10	potassium channel tetramerization domain containing 10	.		11.0196
FOS	FBJ murine osteosarcoma viral oncogene homolog	.		10.6221
C1QC	complement component 1, q subcomponent, C chain	.		10.5854
MED12	mediator complex subunit 12	.		9.00671
PSMB3	proteasome (prosome, macropain) subunit, beta type, 3	.		8.22491
CFL2	cofilin 2 (muscle)	.		7.97785
CACNB4	calcium channel, voltage-dependent, beta 4 subunit	.		7.67943
WWP2	WW domain containing E3 ubiquitin protein ligase 2	.		7.33603
MOB2	MOB kinase activator 2	.		7.20002
RAB3GAP2	RAB3 GTPase activating protein subunit 2 (non-catalytic)	.		7.18506
GFRA1	GDNF family receptor alpha 1	.		6.97407
LMAN2L	lectin, mannose-binding 2-like	.		6.63456
GPAM	glycerol-3-phosphate acyltransferase, mitochondrial	.		5.63338
ADARB1	adenosine deaminase, RNA-specific, B1	.		5.54812
USP48	ubiquitin specific peptidase 48	.		5.4039
ABL2	c-abl oncogene 2, non-receptor tyrosine kinase	.		5.06654
NCAPH	non-SMC condensin I complex, subunit H	.		4.53782
PFKFB1	6-phosphofructo-2-kinase/fructose-2,6-biphosphatase 1	.		3.83839
TOB1	transducer of ERBB2, 1	.		3.31728
EDIL3	EGF-like repeats and discoidin I-like domains 3	.		3.27161
CDC5L	cell division cycle 5-like	.		2.72452
LTA4H	leukotriene A4 hydrolase	.		2.61897
SLC6A19	solute carrier family 6 (neutral amino acid transporter), member 19	.		2.60148
CAP1	CAP, adenylate cyclase-associated protein 1 (yeast)	.		2.42167
XPNPEP2	X-prolyl aminopeptidase (aminopeptidase P) 2, membrane-bound	.		2.39994
EPB41L3	erythrocyte membrane protein band 4.1-like 3	.		2.33108
COPA	coatomer protein complex, subunit alpha	.		2.31498
SDC4	syndecan 4	.		2.27837
KLF2	Kruppel-like factor 2	.		2.27837
RBX1	ring-box 1, E3 ubiquitin protein ligase	.		2.20687
COPB1	coatomer protein complex, subunit beta 1	.		2.19314
RTP3	receptor (chemosensory) transporter protein 3	.		2.18859
CUL3	cullin 3	.		2.17046
ACE2	angiotensin I converting enzyme 2	.		2.15696
BCAR3	breast cancer anti-estrogen resistance 3	.		2.15696
RTP2	receptor (chemosensory) transporter protein 2	.		2.0806
GATSL2	GATS protein-like 2	.		2.04061
CYP7B1	cytochrome P450, family 7, subfamily B, polypeptide 1	.		2.03637
CHIA	chitinase, acidic	.		1.97794
ARRB2	arrestin, beta 2	.		1.9711
TMEM229B	transmembrane protein 229B	.		1.92652
TOLLIP	toll interacting protein	.		1.91853
PLD3	phospholipase D family, member 3	.		1.90132
APOA4	apolipoprotein A-IV	.		1.8908
MKRN1	makorin ring finger protein 1	.		1.88557
PDCD1LG2	programmed cell death 1 ligand 2	.		1.87644
CCNI	cyclin I	.		1.85061
FOXP1	forkhead box P1	.		1.82893
BNIP3L	BCL2/adenovirus E1B 19kDa interacting protein 3-like	.		1.8264
SLC25A22	solute carrier family 25 (mitochondrial carrier: glutamate), member 22	.		1.81756
IRF7	interferon regulatory factor 7	.		1.8163
LSM12	LSM12 homolog (S. cerevisiae)	.		1.81127
STT3A	STT3A, subunit of the oligosaccharyltransferase complex (catalytic)	.		1.80625
JUP	junction plakoglobin	.		1.80375
PNP	purine nucleoside phosphorylase	.		1.80375
AMDHD2	amidohydrolase domain containing 2	.		1.8025
SGK2	serum/glucocorticoid regulated kinase 2	.		1.8
ASTE1	asteroid homolog 1 (Drosophila)	.		1.76908
PIGK	phosphatidylinositol glycan anchor biosynthesis, class K	.		1.76908
CALM2	calmodulin 2 (phosphorylase kinase, delta)	.		1.76908
COG2	component of oligomeric golgi complex 2	.		1.76663
ARSE	arylsulfatase E (chondrodysplasia punctata 1)	.		1.76418
MPEG1	macrophage expressed 1	.		1.75686
CAMK1D	calcium/calmodulin-dependent protein kinase ID	.		1.75443
BIN1	bridging integrator 1	.		1.73628
PYROXD2	pyridine nucleotide-disulphide oxidoreductase domain 2	.		1.73388
PPP1CC	protein phosphatase 1, catalytic subunit, gamma isozyme	.		1.71238
AP1S2	adaptor-related protein complex 1, sigma 2 subunit	.		1.70882
PPP2R5E	protein phosphatase 2, regulatory subunit B', epsilon isoform	.		1.70764
TMEM87B	transmembrane protein 87B	.		1.70409
BSDC1	BSD domain containing 1	.		1.70291
SMIM1	small integral membrane protein 1 (Vel blood group)	.		1.69466
FBLIM1	filamin binding LIM protein 1	.		1.69349
C12orf4	chromosome 12 open reading frame 4	.		1.68646
ANGPTL4	angiopoietin-like 4	.		1.68646
HNF4A	hepatocyte nuclear factor 4, alpha	.		1.67714
SCRN2	secernin 2	.		1.67249
CDKN2B	cyclin-dependent kinase inhibitor 2B (p15, inhibits CDK4)	.		1.65519
LDHB	lactate dehydrogenase B	.		1.64035
RAB18	RAB18, member RAS oncogene family	.		1.6245
MINPP1	multiple inositol-polyphosphate phosphatase 1	.		1.61776
PLA2G12A	phospholipase A2, group XIIA	.		1.60882
TRIM47	tripartite motif containing 47	.		1.58942
MYLK	myosin light chain kinase	.		1.58557
DARS	aspartyl-tRNA synthetase	.		1.5768
RWDD4	RWD domain containing 4	.		1.55941
PRUNE2	prune homolog 2 (Drosophila)	.		1.5481
TMEM129	transmembrane protein 129	.		1.54756
FARSB	phenylalanyl-tRNA synthetase, beta subunit	.		1.54007
ITGA6	integrin, alpha 6	.		1.53688
TRNAU1AP	tRNA selenocysteine 1 associated protein 1	.		1.53368
LEPROT	leptin receptor overlapping transcript	.		1.52309
C1QTNF3	C1q and tumor necrosis factor related protein 3	.		1.52203
GPR137B	G protein-coupled receptor 137B	.		1.50629
SDHA	succinate dehydrogenase complex, subunit A, flavoprotein (Fp)	.		1.50316
TSPAN13	tetraspanin 13	.		1.49485
CYP2U1	cytochrome P450, family 2, subfamily U, polypeptide 1	.		1.49381
SMARCE1	SWI/SNF related, matrix associated, actin dependent regulator of chromatin, subfamily e, member 1	.		1.48247
IVL	involucrin	.		1.46815
NDUFAF2	NADH dehydrogenase (ubiquinone) complex I, assembly factor 2	.		1.46206
CAMK1	calcium/calmodulin-dependent protein kinase I	.		1.44794
GCSH	glycine cleavage system protein H (aminomethyl carrier)	.		1.44794
AGMO	alkylglycerol monooxygenase	.		1.42998
SEC31A	SEC31 homolog A (S. cerevisiae)	.		-1.45902
ELAC1	elaC ribonuclease Z 1	.		-1.47019
FGF2	fibroblast growth factor 2 (basic)	.		-1.47325
NADK2	NAD kinase 2, mitochondrial	.		-1.47734
G6PD	glucose-6-phosphate dehydrogenase	.		-1.49071
ABCD3	ATP-binding cassette, sub-family D (ALD), member 3	.		-1.50004
MEGF6	multiple EGF-like-domains 6	.		-1.50316
HUWE1	HECT, UBA and WWE domain containing 1, E3 ubiquitin protein ligase	.		-1.51047
HPGDS	hematopoietic prostaglandin D synthase	.		-1.51362
SAMSN1	SAM domain, SH3 domain and nuclear localization signals 1	.		-1.53581
IVNS1ABP	influenza virus NS1A binding protein	.		-1.55509
ATP2A2	ATPase, Ca++ transporting, cardiac muscle, slow twitch 2	.		-1.58447
DYNC1H1	dynein, cytoplasmic 1, heavy chain 1	.		-1.59218
ITGB1	integrin, beta 1 (fibronectin receptor, beta polypeptide, antigen CD29 includes MDF2, MSK12)	.		-1.60103
TBX2	T-box 2	.		-1.60659
TNFRSF1A	tumor necrosis factor receptor superfamily, member 1A	.		-1.60882
AEBP1	AE binding protein 1	.		-1.67946
F3	coagulation factor III (thromboplastin, tissue factor)	.		-1.70173
CDH2	cadherin 2, type 1, N-cadherin (neuronal)	.		-1.70882
EHMT2	euchromatic histone-lysine N-methyltransferase 2	.		-1.73388
PTPRB	protein tyrosine phosphatase, receptor type, B	.		-1.74957
ENDOD1	endonuclease domain containing 1	.		-1.75564
NDUFA12	NADH dehydrogenase (ubiquinone) 1 alpha subcomplex, 12	.		-1.75686
S100A1	S100 calcium binding protein A1	.		-1.76296
TUBA4A	tubulin, alpha 4a	.		-1.83401
RPS9	ribosomal protein S9	.		-1.83528
XIRP1	xin actin-binding repeat containing 1	.		-1.93053
TRPM5	transient receptor potential cation channel, subfamily M, member 5	.		-1.94261
PYCR1	pyrroline-5-carboxylate reductase 1	.		-2.01531
HOXA7	Homeobox A7	.		-2.06194
COMMD1	copper metabolism (Murr1) domain containing 1	.		-2.08493
INTS7	integrator complex subunit 7	.		-2.10964
ST3GAL2	ST3 beta-galactoside alpha-2,3-sialyltransferase 2	.		-2.18859
CLCA4	chloride channel accessory 4	.		-2.51751
SLC2A11	solute carrier family 2 (facilitated glucose transporter), member 11	.		-3.70122
NME1	NME/NM23 nucleoside diphosphate kinase 1	.		-3.73731
C18orf32	chromosome 18 open reading frame 32	.		-4.10107
TPP2	tripeptidyl peptidase II	.		-4.45677
RIMKLB	ribosomal modification protein rimK-like family member B	.		-4.51273
MED14	mediator complex subunit 14	.		-5.10532
SLC7A11	solute carrier family 7 (anionic amino acid transporter light chain, xc- system), member 11	.		-5.21982
ELMO3	engulfment and cell motility 3	.		-5.50598
LMX1B	LIM homeobox transcription factor 1, beta	.		-5.68043
DPH3	diphthamide biosynthesis 3	.		-5.90935
SORCS3	sortilin-related VPS10 domain containing receptor 3	.		-5.92987
TMPRSS13	transmembrane protease, serine 13	.		-6.84002
LINGO1	leucine rich repeat and Ig domain containing 1	.		-10.0352
POPDC3	popeye domain containing 3	.		-11.3294
EPCAM	epithelial cell adhesion molecule	.		-11.7452
HDAC11	histone deacetylase 11	.		-12.8616
MYO9B	myosin IXB	.		-16.5298
MAVS	mitochondrial antiviral signaling protein	.		-58.0812
		.
FAM210B	family with sequence similarity 210, member B	.			33.4515
TXNL1	thioredoxin-like 1	.			28.8001
KCNJ11	potassium inwardly-rectifying channel, subfamily J, member 11	.			25.6876
SH3PXD2B	SH3 and PX domains 2B	.			20.7063
SHISA6	shisa family member 6	.			15.4872
HMHA1	histocompatibility (minor) HA-1	.			15.3908
CD8B	CD8 Antigen, Beta Polypeptide 1	.			13.6233
KRT5	keratin 5	.			13.5479
HERC3	HECT and RLD domain containing E3 ubiquitin protein ligase 3	.			11.5115
IKBIP	IKBKB interacting protein	.			10.9967
GADL1	glutamate decarboxylase-like 1	.			10.8528
CHTF18	CTF18, chromosome transmission fidelity factor 18 homolog (S. cerevisiae)	.			10.7257
GPRC5C	G protein-coupled receptor, family C, group 5, member C	.			10.3891
NUP133	nucleoporin 133kDa	.			10.2959
IFNG	interferon, gamma	.			9.90392
TSPAN16	tetraspanin 16	.			9.72029
GLT8D2	glycosyltransferase 8 domain containing 2	.			9.63978
ECHDC1	enoyl CoA hydratase domain containing 1	.			9.61309
AKAP1	A kinase (PRKA) anchor protein 1	.			9.25351
CPA1	carboxypeptidase A1 (pancreatic)	.			9.02546
TMEM100	transmembrane protein 100	.			8.9321
GSG2	germ cell associated 2 (haspin)	.			8.52087
GRM7	glutamate receptor, metabotropic 7	.			8.43273
GABPB1	GA binding protein transcription factor, beta subunit 1	.			8.40938
MYO10	myosin X	.			8.35709
ERCC3	excision repair cross-complementing rodent repair deficiency, complementation group 3	.			7.93373
LHFPL3	lipoma HMGIC fusion partner-like 3	.			7.90629
CTDSPL2	CTD (carboxy-terminal domain, RNA polymerase II, polypeptide A) small phosphatase like 2	.			7.83808
CLPX	caseinolytic mitochondrial matrix peptidase chaperone subunit	.			7.60527
PTPN3	protein tyrosine phosphatase, non-receptor type 3	.			7.54228
CLTC	clathrin, heavy chain (Hc)	.			7.48499
PLD2	phospholipase D2	.			7.18506
ILDR2	immunoglobulin-like domain containing receptor 2	.			6.9644
LRMP	lymphoid-restricted membrane protein	.			6.92109
IGKV6D-41	immunoglobulin kappa variable 6D-41 (non-functional)	.			6.86376
ZNF180	zinc finger protein 180	.			6.58416
PVALB	parvalbumin	.			6.5796
NOA1	nitric oxide associated 1	.			6.51155
RNF123	ring finger protein 123	.			6.45761
MAP1LC3C	microtubule-associated protein 1 light chain 3 gamma	.			6.35107
ATP2A1	ATPase, Ca++ transporting, cardiac muscle, fast twitch 1	.			6.20315
SLC37A3	solute carrier family 37, member 3	.			6.19455
CKAP5	cytoskeleton associated protein 5	.			6.15603
LRPPRC	leucine-rich pentatricopeptide repeat containing	.			5.996
CSK	c-src tyrosine kinase	.			5.96698
OBSCN	obscurin, cytoskeletal calmodulin and titin-interacting RhoGEF	.			5.95046
MAP3K5	mitogen-activated protein kinase kinase kinase 5	.			5.92576
CSF1	colony stimulating factor 1 (macrophage)	.			5.8604
TEX2	testis expressed 2	.			5.78373
ETFB	electron-transfer-flavoprotein, beta polypeptide	.			5.74378
BTN2A2	butyrophilin, subfamily 2, member A2	.			5.68043
NFKB2	nuclear factor of kappa light polypeptide gene enhancer in B-cells 2 (p49/p100)	.			5.65293
B3GNT7	UDP-GlcNAc:betaGal beta-1,3-N-acetylglucosaminyltransferase 7	.			5.55967
SOSTDC1	sclerostin domain containing 1	.			5.43018
HPX	hemopexin	.			5.3295
WRNIP1	Werner helicase interacting protein 1	.			5.30738
RAB25	RAB25, member RAS oncogene family	.			5.24885
ZNF701	zinc finger protein 701	.			5.23794
DLG3	discs, large homolog 3 (Drosophila)	.			5.23431
CHPF	chondroitin polymerizing factor	.			5.23069
TIMM44	translocase of inner mitochondrial membrane 44 homolog (yeast)	.			5.14796
SUSD3	sushi domain containing 3	.			5.14796
PDLIM4	PDZ and LIM domain 4	.			5.04901
MTHFD1	methylenetetrahydrofolate dehydrogenase (NADP+ dependent) 1, methenyltetrahydrofolate cyclohydrolase, formyltetrahydrofolate synthetase	.			5.00372
RPUSD2	RNA pseudouridylate synthase domain containing 2	.			5.00025
TNNI1	troponin I type 1 (skeletal, slow)	.			4.9795
NLRP12	NLR family, pyrin domain containing 12	.			4.97605
GSN	gelsolin	.			4.95539
HCFC1	host cell factor C1 (VP16-accessory protein)	.			4.93483
CLEC4E	C-type lectin domain family 4, member E	.			4.85678
PRL	prolactin	.			4.79656
EXOC3	exocyst complex component 3	.			4.64926
SPATA4	spermatogenesis associated 4	.			4.59479
GANAB	glucosidase, alpha; neutral AB	.			4.56305
NOS2	nitric oxide synthase 2, inducible	.			4.54727
MPC1	mitochondrial pyruvate carrier 1	.			4.44443
PUS7	pseudouridylate synthase 7 homolog (S. cerevisiae)	.			4.39237
NOXO1	NADPH oxidase organizer 1	.			4.28709
RAB32	RAB32, member RAS oncogene family	.			4.27819
LBH	limb bud and heart development	.			4.26634
ALDOC	aldolase C, fructose-bisphosphate	.			4.20178
HES5	hes family bHLH transcription factor 5	.			4.19014
CENPB	centromere protein B, 80kDa	.			4.14106
RBMS2	RNA binding motif, single stranded interacting protein 2	.			4.09255
XRCC3	X-ray repair complementing defective repair in Chinese hamster cells 3	.			4
BAAT	bile acid CoA: amino acid N-acyltransferase (glycine N-choloyltransferase)	.			3.97512
ZNF391	zinc finger protein 391	.			3.93401
TNNC2	troponin C type 2 (fast)	.			3.68841
CYP21A2	cytochrome P450, family 21, subfamily A, polypeptide 2	.			3.6025
NEURL1B	neuralized E3 ubiquitin protein ligase 1B	.			3.54799
NRDE2	NRDE-2, necessary for RNA interference, domain containing	.			3.52348
SACM1L	SAC1 suppressor of actin mutations 1-like (yeast)	.			3.44857
MAFB	v-maf avian musculoaponeurotic fibrosarcoma oncogene homolog B	.			3.42713
KCTD5	potassium channel tetramerization domain containing 5	.			3.42001
LPL	lipoprotein lipase	.			3.34499
WDR92	WD repeat domain 92	.			3.31728
PLEK2	pleckstrin 2	.			3.31498
PRKACB	protein kinase, cAMP-dependent, catalytic, beta	.			3.24001
ODC1	ornithine decarboxylase 1	.			3.2154
PPP2CA	protein phosphatase 2, catalytic subunit, alpha isozyme	.			3.2065
FGFBP1	fibroblast growth factor binding protein 1	.			3.19319
CAB39	calcium binding protein 39	.			3.08228
FAM8A1	family with sequence similarity 8, member A1	.			3.05463
GNAQ	guanine nucleotide binding protein (G protein), q polypeptide	.			2.92209
ADRA1D	adrenoceptor alpha 1D	.			2.90795
CSDC2	cold shock domain containing C2, RNA binding	.			2.80694
FAM65A	family with sequence similarity 65, member A	.			2.7549
METTL9	methyltransferase like 9	.			2.74727
VSIG10	V-set and immunoglobulin domain containing 10	.			2.72074
MEFV	Mediterranean fever	.			2.70101
ACLY	ATP citrate lyase	.			2.674
IMMT	inner membrane protein, mitochondrial	.			2.65369
STARD4	StAR-related lipid transfer (START) domain containing 4	.			2.60991
IDI1	isopentenyl-diphosphate delta isomerase 1	.			2.56431
PDLIM3	PDZ and LIM domain 3	.			2.5633
NEU3	sialidase 3 (membrane sialidase)	.			2.56152
NOC4L	nucleolar complex associated 4 homolog (S. cerevisiae)	.			2.5562
NCF1	neutrophil cytosolic factor 1	.			2.55443
ATM	ataxia telangiectasia mutated	.			2.464
ZNF143	zinc finger protein 143	.			2.40994
BTBD2	BTB (POZ) domain containing 2	.			2.39994
EIF2D	eukaryotic translation initiation factor 2D	.			2.39828
SLC35F2	solute carrier family 35, member F2	.			2.38171
NSDHL	NAD(P) dependent steroid dehydrogenase-like	.			2.36362
TBRG4	transforming growth factor beta regulator 4	.			2.3408
DET1	de-etiolated homolog 1 (Arabidopsis)	.			2.29421
UPP1	uridine phosphorylase 1	.			2.28707
IL1R1	interleukin 1 receptor, type I	.			2.27995
TRIM29	tripartite motif containing 29	.			2.27679
ACOT7	acyl-CoA thioesterase 7	.			2.26655
RUVBL2	RuvB-like AAA ATPase 2	.			2.26341
CIRH1A	cirrhosis, autosomal recessive 1A (cirhin)	.			2.26106
HSPA4	heat shock 70kDa protein 4	.			2.25636
PPAP2A	phosphatidic acid phosphatase type 2A	.			2.247
CD99L2	CD99 molecule-like 2	.			2.23923
TMEM179	transmembrane protein 179	.			2.23612
TOMM70A	translocase of outer mitochondrial membrane 70 homolog A (S. cerevisiae)	.			2.23148
TUSC2	tumor suppressor candidate 2	.			2.2253
HIGD1A	HIG1 hypoxia inducible domain family, member 1A	.			2.19923
MTMR2	myotubularin related protein 2	.			2.18556
DDX5	DEAD (Asp-Glu-Ala-Asp) box helicase 5	.			2.17196
TWSG1	twisted gastrulation BMP signaling modulator 1	.			2.16145
HPSE2	heparanase 2	.			2.15995
BCDIN3D	BCDIN3 domain containing	.			2.15099
RAB1A	RAB1A, member RAS oncogene family	.			2.13761
RDM1	RAD52 motif 1	.			2.12727
MANF	mesencephalic astrocyte-derived neurotrophic factor	.			2.12358
C21orf33	chromosome 21 open reading frame 33	.			2.1177
RRAD	Ras-related associated with diabetes	.			2.1155
RAB11A	RAB11A, member RAS oncogene family	.			2.09217
TRAP1	TNF receptor-associated protein 1	.			2.09072
TMSB10	thymosin beta 10	.			2.09072
CYCS	cytochrome c, somatic	.			2.07005
BANF1	barrier to autointegration factor 1	.			2.06051
PPAN-P2RY11	PPAN-P2RY11 readthrough	.			2.06051
TAX1BP3	Tax1 (human T-cell leukemia virus type I) binding protein 3	.			2.05765
PARP3	poly (ADP-ribose) polymerase family, member 3	.			2.04344
DDIT4	DNA-damage-inducible transcript 4	.			2.03214
NOC3L	nucleolar complex associated 3 homolog (S. cerevisiae)	.			2.02371
MRPS34	mitochondrial ribosomal protein S34	.			2.01252
KATNA1	katanin p60 (ATPase containing) subunit A 1	.			2.00973
CSTB	cystatin B (stefin B)	.			2.00277
WDR3	WD repeat domain 3	.			1.99861
NHP2L1	NHP2 non-histone chromosome protein 2-like 1 (S. cerevisiae)	.			1.98894
PLIN2	perilipin 2	.			1.97822
CCDC167	coiled-coil domain containing 167	.			1.9752
HPDL	4-hydroxyphenylpyruvate dioxygenase-like	.			1.9711
PGP	phosphoglycolate phosphatase	.			1.97042
MARCKSL1	MARCKS-like 1	.			1.96973
DIRC2	disrupted in renal carcinoma 2	.			1.96837
ABI1	abl-interactor 1	.			1.9602
METTL18	methyltransferase like 18	.			1.95613
NUP205	nucleoporin 205kDa	.			1.95071
GOLT1B	golgi transport 1B	.			1.94801
TOM1L2	target of myb1-like 2 (chicken)	.			1.94666
GJA3	gap junction protein, alpha 3, 46kDa	.			1.94261
TXNRD1	thioredoxin reductase 1	.			1.92652
TUBA3D	tubulin, alpha 3d	.			1.92652
DNAJB11	DnaJ (Hsp40) homolog, subfamily B, member 11	.			1.91322
GPR107	G protein-coupled receptor 107	.			1.91322
POP7	processing of precursor 7, ribonuclease P/MRP subunit (S. cerevisiae)	.			1.90924
THNSL2	threonine synthase-like 2 (S. cerevisiae)	.			1.9066
SREBF2	sterol regulatory element binding transcription factor 2	.			1.89212
MALT1	mucosa associated lymphoid tissue lymphoma translocation gene 1	.			1.88426
MFSD4	major facilitator superfamily domain containing 4	.			1.87644
DTX3	deltex homolog 3 (Drosophila)	.			1.87254
CAPN2	calpain 2, (m/II) large subunit	.			1.87125
ELAVL1	ELAV like RNA binding protein 1	.			1.8693
ACN9	ACN9 homolog (S. cerevisiae)	.			1.8609
BZW2	basic leucine zipper and W2 domains 2	.			1.85446
DNAJC2	DnaJ (Hsp40) homolog, subfamily C, member 2	.			1.85061
TMEM27	transmembrane protein 27	.			1.83592
TOMM40	translocase of outer mitochondrial membrane 40 homolog (yeast)	.			1.83274
CNBP	CCHC-type zinc finger, nucleic acid binding protein	.			1.82893
PEF1	penta-EF-hand domain containing 1	.			1.81882
INPP1	inositol polyphosphate-1-phosphatase	.			1.81756
RAC1	ras-related C3 botulinum toxin substrate 1 (rho family, small GTP binding protein Rac1)	.			1.81693
SRSF3	serine/arginine-rich splicing factor 3	.			1.8163
RGS11	regulator of G-protein signaling 11	.			1.81378
TAGLN	transgelin	.			1.81378
WDR77	WD repeat domain 77	.			1.80918
FDPS	farnesyl diphosphate synthase	.			1.80375
HSH2D	hematopoietic SH2 domain containing	.			1.8025
FUS	fused in sarcoma	.			1.80125
SCD	stearoyl-CoA desaturase (delta-9-desaturase)	.			1.79502
DGAT1	diacylglycerol O-acyltransferase 1	.			1.79253
ZNF706	zinc finger protein 706	.			1.78943
ACTR2	ARP2 actin-related protein 2 homolog (yeast)	.			1.78757
CYP2J2	cytochrome P450, family 2, subfamily J, polypeptide 2	.			1.78757
EBAG9	estrogen receptor binding site associated, antigen, 9	.			1.78633
SDF2L1	stromal cell-derived factor 2-like 1	.			1.78386
HLA-A	major histocompatibility complex, class I, A	.			1.78262
CYBA	cytochrome b-245, alpha polypeptide	.			1.78139
CCDC43	coiled-coil domain containing 43	.			1.77892
CRIP1	cysteine-rich protein 1 (intestinal)	.			1.77461
HPSE	heparanase	.			1.77399
PML	promyelocytic leukemia	.			1.77276
C9orf72	chromosome 9 open reading frame 72	.			1.76663
HSPA4L	heat shock 70kDa protein 4-like	.			1.76602
GALE	UDP-galactose-4-epimerase	.			1.76296
SERPINB1	serpin peptidase inhibitor, clade B (ovalbumin), member 1	.			1.75869
GNPNAT1	glucosamine-phosphate N-acetyltransferase 1	.			1.75808
RRS1	RRS1 ribosome biogenesis regulator homolog (S. cerevisiae)	.			1.75564
ADCK5	aarF domain containing kinase 5	.			1.74594
DHX15	DEAH (Asp-Glu-Ala-His) box helicase 15	.			1.74231
USP14	ubiquitin specific peptidase 14 (tRNA-guanine transglycosylase)	.			1.74191
KDELR2	KDEL (Lys-Asp-Glu-Leu) endoplasmic reticulum protein retention receptor 2	.			1.73989
GINS4	GINS complex subunit 4 (Sld5 homolog)	.			1.73869
C1QBP	complement component 1, q subcomponent binding protein	.			1.73869
HOXA13	homeobox A13	.			1.73748
ZBTB8OS	zinc finger and BTB domain containing 8 opposite strand	.			1.73628
DIABLO	diablo, IAP-binding mitochondrial protein	.			1.73448
ASNS	asparagine synthetase (glutamine-hydrolyzing)	.			1.72788
DNASE1L3	deoxyribonuclease I-like 3	.			1.72071
HSD17B12	hydroxysteroid (17-beta) dehydrogenase 12	.			1.71594
CBR1	carbonyl reductase 1	.			1.71594
TEFM	transcription elongation factor, mitochondrial	.			1.71594
AP1M2	adaptor-related protein complex 1, mu 2 subunit	.			1.71356
STOML2	stomatin (EPB72)-like 2	.			1.71
CYB5A	cytochrome b5 type A (microsomal)	.			1.70527
SQSTM1	sequestosome 1	.			1.70232
CORO1C	coronin, actin binding protein, 1C	.			1.70173
HSD17B14	hydroxysteroid (17-beta) dehydrogenase 14	.			1.69937
IL4R	interleukin 4 receptor	.			1.69937
SYTL1	synaptotagmin-like 1	.			1.69584
ZNF622	zinc finger protein 622	.			1.6888
SDC2	syndecan 2	.			1.6888
CREB3L3	cAMP responsive element binding protein 3-like 3	.			1.68646
MYL12A	myosin, light chain 12A, regulatory, non-sarcomeric	.			1.68471
SLC39A1	solute carrier family 39 (zinc transporter), member 1	.			1.67539
CTPS1	CTP synthase 1	.			1.67481
RDH12	retinol dehydrogenase 12 (all-trans/9-cis/11-cis)	.			1.67133
PRKCD	protein kinase C, delta	.			1.67018
HSPA9	heat shock 70kDa protein 9 (mortalin)	.			1.66902
C4orf32	chromosome 4 open reading frame 32	.			1.66497
SLC25A24	solute carrier family 25 (mitochondrial carrier; phosphate carrier), member 24	.			1.6644
SERPINB6	serpin peptidase inhibitor, clade B (ovalbumin), member 6	.			1.66324
POLE3	polymerase (DNA directed), epsilon 3, accessory subunit	.			1.65634
ZCCHC4	zinc finger, CCHC domain containing 4	.			1.65634
NEK1	NIMA-related kinase 1	.			1.65519
CCZ1B	CCZ1 vacuolar protein trafficking and biogenesis associated homolog B (S. cerevisiae)	.			1.65519
H2AFZ	H2A histone family, member Z	.			1.65462
CPSF3	cleavage and polyadenylation specific factor 3, 73kDa	.			1.6529
NUCB2	nucleobindin 2	.			1.65176
PLP2	proteolipid protein 2 (colonic epithelium-enriched)	.			1.65061
GIMAP4	GTPase, IMAP family member 4	.			1.64832
PDIA6	protein disulfide isomerase family A, member 6	.			1.64661
DNAJC3	DnaJ (Hsp40) homolog, subfamily C, member 3	.			1.64547
TOE1	target of EGR1, member 1 (nuclear)	.			1.6449
CCL20	chemokine (C-C motif) ligand 20	.			1.64262
PGD	phosphogluconate dehydrogenase	.			1.64177
C19orf70	chromosome 19 open reading frame 70	.			1.64035
IST1	increased sodium tolerance 1 homolog (yeast)	.			1.63637
MYL12B	myosin, light chain 12B, regulatory	.			1.63467
ARF5	ADP-ribosylation factor 5	.			1.63354
PSMD13	proteasome (prosome, macropain) 26S subunit, non-ATPase, 13	.			1.62902
SLC35B1	solute carrier family 35, member B1	.			1.62676
MTDH	metadherin	.			1.62676
TMED2	transmembrane emp24 domain trafficking protein 2	.			1.62563
HNRNPK	heterogeneous nuclear ribonucleoprotein K	.			1.62563
TUBA1C	tubulin, alpha 1c	.			1.62338
PHLDA2	pleckstrin homology-like domain, family A, member 2	.			1.61664
TUBB4B	tubulin, beta 4B class IVb	.			1.61608
FITM2	fat storage-inducing transmembrane protein 2	.			1.61328
YDJC	YdjC homolog (bacterial)	.			1.61217
SRPRB	signal recognition particle receptor, B subunit	.			1.61105
RAB11B	RAB11B, member RAS oncogene family	.			1.60993
EIF4E	eukaryotic translation initiation factor 4E	.			1.60464
HNRNPA0	heterogeneous nuclear ribonucleoprotein A0	.			1.6027
ETF1	eukaryotic translation termination factor 1	.			1.60214
NFS1	NFS1 cysteine desulfurase	.			1.60214
RTCA	RNA 3'-terminal phosphate cyclase	.			1.5966
CASP8	caspase 8, apoptosis-related cysteine peptidase	.			1.59107
PPWD1	peptidylprolyl isomerase domain and WD repeat containing 1	.			1.58997
RTN4	reticulon 4	.			1.58502
HNRNPH1	heterogeneous nuclear ribonucleoprotein H1 (H)	.			1.5841
RANBP1	RAN binding protein 1	.			1.58392
GSPT1	G1 to S phase transition 1	.			1.57899
MPZL3	myelin protein zero-like 3	.			1.57899
YWHAE	tyrosine 3-monooxygenase/tryptophan 5-monooxygenase activation protein, epsilon	.			1.57789
ABCD4	ATP-binding cassette, sub-family D (ALD), member 4	.			1.57789
TRMT10A	tRNA methyltransferase 10 homolog A (S. cerevisiae)	.			1.5768
KHDRBS1	KH domain containing, RNA binding, signal transduction associated 1	.			1.57571
ANXA3	annexin A3	.			1.57571
HSPE1	heat shock 10kDa protein 1	.			1.57462
APRT	adenine phosphoribosyltransferase	.			1.57352
MRRF	mitochondrial ribosome recycling factor	.			1.57243
FKBP8	FK506 binding protein 8, 38kDa	.			1.56808
MAGOHB	mago-nashi homolog B (Drosophila)	.			1.56808
RARS	arginyl-tRNA synthetase	.			1.56808
NPM1	nucleophosmin (nucleolar phosphoprotein B23, numatrin)	.			1.56727
CALU	calumenin	.			1.56482
BCAP31	B-cell receptor-associated protein 31	.			1.56374
TMEM165	transmembrane protein 165	.			1.56157
TM4SF5	transmembrane 4 L six family member 5	.			1.55833
EIF2S2	eukaryotic translation initiation factor 2, subunit 2 beta, 38kDa	.			1.55725
RRP12	ribosomal RNA processing 12 homolog (S. cerevisiae)	.			1.55617
GNL3	guanine nucleotide binding protein-like 3 (nucleolar)	.			1.55294
IDH3A	isocitrate dehydrogenase 3 (NAD+) alpha	.			1.5524
NSFL1C	NSFL1 (p97) cofactor (p47)	.			1.55186
SEPHS2	selenophosphate synthetase 2	.			1.55186
LMNA	lamin A/C	.			1.55079
AQP1	aquaporin 1 (Colton blood group)	.			1.55079
PTGES3	prostaglandin E synthase 3 (cytosolic)	.			1.54971
MRPL49	mitochondrial ribosomal protein L49	.			1.54917
UBC	ubiquitin C	.			1.54578
SNRPF	small nuclear ribonucleoprotein polypeptide F	.			1.54542
GOT2	glutamic-oxaloacetic transaminase 2, mitochondrial	.			1.54542
SQRDL	sulfide quinone reductase-like (yeast)	.			1.54435
TUBB3	Tubulin beta-3 chain	.			1.54221
PSMD4	proteasome (prosome, macropain) 26S subunit, non-ATPase, 4	.			1.54168
TM4SF1	transmembrane 4 L six family member 1	.			1.54007
TM4SF4	transmembrane 4 L six family member 4	.			1.53901
CCDC25	coiled-coil domain containing 25	.			1.53794
OSTC	oligosaccharyltransferase complex subunit (non-catalytic)	.			1.53794
PRMT5	protein arginine methyltransferase 5	.			1.53794
PDLIM1	PDZ and LIM domain 1	.			1.53688
TIMM8B	translocase of inner mitochondrial membrane 8 homolog B (yeast)	.			1.53581
YWHAZ	tyrosine 3-monooxygenase/tryptophan 5-monooxygenase activation protein, zeta	.			1.53475
CAPNS1	calpain, small subunit 1	.			1.53368
RPL5	ribosomal protein L5	.			1.53156
DSCR3	Down syndrome critical region gene 3	.			1.53156
CDA	cytidine deaminase	.			1.52944
TRA2B	transformer 2 beta homolog (Drosophila)	.			1.52626
VPS4B	vacuolar protein sorting 4 homolog B (S. cerevisiae)	.			1.52414
MRPL46	mitochondrial ribosomal protein L46	.			1.52203
SLC25A26	solute carrier family 25 (S-adenosylmethionine carrier), member 26	.			1.52203
TIMM8A	translocase of inner mitochondrial membrane 8 homolog A (yeast)	.			1.52203
KRR1	KRR1, small subunit (SSU) processome component, homolog (yeast)	.			1.52203
DRG1	developmentally regulated GTP binding protein 1	.			1.51782
EMC8	ER membrane protein complex subunit 8	.			1.51782
TMEM30B	transmembrane protein 30B	.			1.51782
RRP9	ribosomal RNA processing 9, small subunit (SSU) processome component, homolog (yeast)	.			1.51572
DCTN2	dynactin 2 (p50)	.			1.51467
EIF1AX	eukaryotic translation initiation factor 1A, X-linked	.			1.51362
SDHD	succinate dehydrogenase complex, subunit D, integral membrane protein	.			1.51362
MVP	major vault protein	.			1.51257
LMAN1	lectin, mannose-binding, 1	.			1.51047
ATP6V1E1	ATPase, H+ transporting, lysosomal 31kDa, V1 subunit E1	.			1.50838
YIF1B	Yip1 interacting factor homolog B (S. cerevisiae)	.			1.50838
COA6	cytochrome c oxidase assembly factor 6 homolog (S. cerevisiae)	.			1.50838
GCA	grancalcin, EF-hand calcium binding protein	.			1.50838
DHPS	deoxyhypusine synthase	.			1.50786
GRPEL1	GrpE-like 1, mitochondrial (E. coli)	.			1.50786
PAFAH2	platelet-activating factor acetylhydrolase 2, 40kDa	.			1.50629
TOMM22	translocase of outer mitochondrial membrane 22 homolog (yeast)	.			1.50473
TSPAN15	tetraspanin 15	.			1.5042
DNAJB1	DnaJ (Hsp40) homolog, subfamily B, member 1	.			1.50316
PTP4A2	protein tyrosine phosphatase type IVA, member 2	.			1.50212
TUBB	tubulin, beta class I	.			1.5003
BZW1	basic leucine zipper and W2 domains 1	.			1.50004
BNC2	basonuclin 2	.			1.499
FAM136A	family with sequence similarity 136, member A	.			1.49796
EXOSC7	exosome component 7	.			1.49796
DNAJB9	DnaJ (Hsp40) homolog, subfamily B, member 9	.			1.49796
SLBP	stem-loop binding protein	.			1.49623
ACTR3	ARP3 actin-related protein 3 homolog (yeast)	.			1.49589
CLDN25	claudin 25	.			1.49589
UBE2N	ubiquitin-conjugating enzyme E2N	.			1.49485
RAB35	RAB35, member RAS oncogene family	.			1.49485
MRPL17	mitochondrial ribosomal protein L17	.			1.49174
AIFM1	apoptosis-inducing factor, mitochondrion-associated, 1	.			1.49071
SFXN4	sideroflexin 4	.			1.49071
HNRNPM	heterogeneous nuclear ribonucleoprotein M	.			1.48968
RAP1B	RAP1B, member of RAS oncogene family	.			1.48968
NARS	asparaginyl-tRNA synthetase	.			1.48916
C1orf50	chromosome 1 open reading frame 50	.			1.48865
WARS	tryptophanyl-tRNA synthetase	.			1.48761
HMGB3	high mobility group box 3	.			1.48658
TPM3	tropomyosin 3	.			1.48452
AAMDC	adipogenesis associated, Mth938 domain containing	.			1.48349
SRPR	signal recognition particle receptor (docking protein)	.			1.48247
SAR1A	SAR1 homolog A (S. cerevisiae)	.			1.48041
MYH9	myosin, heavy chain 9, non-muscle	.			1.47939
CIDEC	cell death-inducing DFFA-like effector c	.			1.47939
TOMM6	translocase of outer mitochondrial membrane 6 homolog (yeast)	.			1.47836
TMEM238	transmembrane protein 238	.			1.47836
C4orf3	chromosome 4 open reading frame 3	.			1.47836
PELO	pelota homolog (Drosophila)	.			1.47631
HTATIP2	HIV-1 Tat interactive protein 2, 30kDa	.			1.47427
COQ4	coenzyme Q4	.			1.47223
FRRS1	ferric-chelate reductase 1	.			1.47223
PSMC6	proteasome (prosome, macropain) 26S subunit, ATPase, 6	.			1.47019
PPCS	phosphopantothenoylcysteine synthetase	.			1.47019
SNRPA	small nuclear ribonucleoprotein polypeptide A	.			1.46815
DCAF13	DDB1 and CUL4 associated factor 13	.			1.46815
CDC16	cell division cycle 16	.			1.46713
SEC61G	Sec61 gamma subunit	.			1.46713
GMPPA	GDP-mannose pyrophosphorylase A	.			1.46612
PITPNB	phosphatidylinositol transfer protein, beta	.			1.46612
OSTF1	osteoclast stimulating factor 1	.			1.4651
ILF2	interleukin enhancer binding factor 2	.			1.46307
BRIX1	BRX1, biogenesis of ribosomes, homolog (S. cerevisiae)	.			1.46206
CIDEB	cell death-inducing DFFA-like effector b	.			1.46104
YWHAB	tyrosine 3-monooxygenase/tryptophan 5-monooxygenase activation protein, beta	.			1.45649
ACTL6A	actin-like 6A	.			1.45599
TEX261	testis expressed 261	.			1.45196
DNAJB6	DnaJ (Hsp40) homolog, subfamily B, member 6	.			1.45095
ARL8A	ADP-ribosylation factor-like 8A	.			1.45095
SERP1	stress-associated endoplasmic reticulum protein 1	.			1.44995
RNF181	ring finger protein 181	.			1.44995
DPP3	dipeptidyl-peptidase 3	.			1.44995
DDX56	DEAD (Asp-Glu-Ala-Asp) box helicase 56	.			1.44894
QRSL1	glutaminyl-tRNA synthase (glutamine-hydrolyzing)-like 1	.			1.44894
BIN3	bridging integrator 3	.			1.44493
FAM57A	family with sequence similarity 57, member A	.			1.44393
EIF1B	eukaryotic translation initiation factor 1B	.			1.44393
C19orf10	chromosome 19 open reading frame 10	.			1.44393
TUBB4A	tubulin, beta 4A class IVa	.			1.44193
HOPX	HOP homeobox	.			1.44193
TMED10	transmembrane emp24-like trafficking protein 10 (yeast)	.			1.43993
JMJD8	jumonji domain containing 8	.			1.43893
STX5	syntaxin 5	.			1.43594
PTK6	protein tyrosine kinase 6	.			1.43296
HNRNPAB	heterogeneous nuclear ribonucleoprotein A/B	.			1.42998
FADD	Fas (TNFRSF6)-associated via death domain	.			1.42998
TPI1	triosephosphate isomerase 1	.			1.42998
HSDL1	hydroxysteroid dehydrogenase like 1	.			1.42899
MRTO4	mRNA turnover 4 homolog (S. cerevisiae)	.			1.42701
SPCS2	signal peptidase complex subunit 2 homolog (S. cerevisiae)	.			1.42504
CBX3	chromobox homolog 3	.			1.42504
S100A14	S100 calcium binding protein A14	.			1.42405
COX7A2	cytochrome c oxidase subunit VIIa polypeptide 2 (liver)	.			1.42306
ARPC1A	actin related protein 2/3 complex, subunit 1A, 41kDa	.			1.42306
GPI	glucose-6-phosphate isomerase	.			1.41814
UAP1	UDP-N-acteylglucosamine pyrophosphorylase 1	.			1.41814
ATP6V0C	ATPase, H+ transporting, lysosomal 16kDa, V0 subunit c	.			1.41814
DNASE2B	deoxyribonuclease II beta	.			1.41519
CAPZA1	capping protein (actin filament) muscle Z-line, alpha 1	.			1.41421
AP2M1	adaptor-related protein complex 2, mu 1 subunit	.			1.41421
ACOT4	acyl-CoA thioesterase 4	.			1.41421
IL13RA2	interleukin 13 receptor, alpha 2	.			-1.41716
ABHD6	abhydrolase domain containing 6	.			-1.41716
MAF1	MAF1 homolog (S. cerevisiae)	.			-1.42405
ASPA	aspartoacylase	.			-1.428
JMJD4	jumonji domain containing 4	.			-1.43098
PCOLCE2	procollagen C-endopeptidase enhancer 2	.			-1.43495
PERP	PERP, TP53 apoptosis effector	.			-1.43794
ASMTL	acetylserotonin O-methyltransferase-like	.			-1.43993
ASB13	ankyrin repeat and SOCS box containing 13	.			-1.44293
CD28	CD28 molecule	.			-1.44393
IL6R	interleukin 6 receptor	.			-1.44995
DPYSL3	dihydropyrimidinase-like 3	.			-1.45297
GMFG	glia maturation factor, gamma	.			-1.45397
LIPA	lipase A, lysosomal acid, cholesterol esterase	.			-1.45498
KRTAP4-6	keratin associated protein 4-6	.			-1.457
CBR4	carbonyl reductase 4	.			-1.45902
SLC6A6	solute carrier family 6 (neurotransmitter transporter), member 6	.			-1.46206
OSTM1	osteopetrosis associated transmembrane protein 1	.			-1.46307
CRYZL1	crystallin, zeta (quinone reductase)-like 1	.			-1.46307
AOX1	aldehyde oxidase 1	.			-1.4651
KHK	ketohexokinase (fructokinase)	.			-1.46612
SMAD1	SMAD family member 1	.			-1.46713
ATP10D	ATPase, class V, type 10D	.			-1.46917
PARP15	poly (ADP-ribose) polymerase family, member 15	.			-1.47019
HELZ2	helicase with zinc finger 2, transcriptional coactivator	.			-1.47427
RBM4	RNA binding motif protein 4	.			-1.47529
SLC9A3R1	solute carrier family 9, subfamily A (NHE3, cation proton antiporter 3), member 3 regulator 1	.			-1.47529
PLCXD1	phosphatidylinositol-specific phospholipase C, X domain containing 1	.			-1.47529
LBP	lipopolysaccharide binding protein	.			-1.47836
PLB1	phospholipase B1	.			-1.49174
COL4A1	collagen, type IV, alpha 1	.			-1.49381
CACUL1	CDK2-associated, cullin domain 1	.			-1.49589
RNH1	ribonuclease/angiogenin inhibitor 1	.			-1.49692
AGMAT	agmatine ureohydrolase (agmatinase)	.			-1.49848
ALDOB	aldolase B, fructose-bisphosphate	.			-1.499
VWA5A	von Willebrand factor A domain containing 5A	.			-1.50108
AHR	aryl hydrocarbon receptor	.			-1.50733
POMT2	protein-O-mannosyltransferase 2	.			-1.50838
KDM4A	lysine (K)-specific demethylase 4A	.			-1.50838
FAM216A	family with sequence similarity 216, member A	.			-1.51152
NDRG2	NDRG family member 2	.			-1.51572
RUFY3	RUN and FYVE domain containing 3	.			-1.51677
DDX17	DEAD (Asp-Glu-Ala-Asp) box helicase 17	.			-1.51677
ECE1	endothelin converting enzyme 1	.			-1.51992
OGN	osteoglycin	.			-1.52203
CALCOCO2	calcium binding and coiled-coil domain 2	.			-1.52203
FMR1	fragile X mental retardation 1	.			-1.52414
ARNTL	aryl hydrocarbon receptor nuclear translocator-like	.			-1.5252
SUB1	SUB1 homolog (S. cerevisiae)	.			-1.52626
COX16	COX16 cytochrome c oxidase assembly homolog (S. cerevisiae)	.			-1.52944
FRAT2	frequently rearranged in advanced T-cell lymphomas 2	.			-1.52944
PRG3	proteoglycan 3	.			-1.5305
FURIN	furin (paired basic amino acid cleaving enzyme)	.			-1.53475
BRD3	bromodomain containing 3	.			-1.53475
ZBTB10	zinc finger and BTB domain containing 10	.			-1.54542
TARDBP	TAR DNA binding protein	.			-1.54649
WLS	wntless Wnt ligand secretion mediator	.			-1.54756
HSD11B2	hydroxysteroid (11-beta) dehydrogenase 2	.			-1.54971
MAN2B1	mannosidase, alpha, class 2B, member 1	.			-1.55833
BAZ2A	bromodomain adjacent to zinc finger domain, 2A	.			-1.55833
ECI2	enoyl-CoA delta isomerase 2	.			-1.56049
BMF	Bcl2 modifying factor	.			-1.56049
KCNA6	potassium voltage-gated channel, shaker-related subfamily, member 6	.			-1.56917
SPCS3	signal peptidase complex subunit 3 homolog (S. cerevisiae)	.			-1.57026
SLC43A1	solute carrier family 43 (amino acid system L transporter), member 1	.			-1.57243
GRIP2	glutamate receptor interacting protein 2	.			-1.5768
SLC5A11	solute carrier family 5 (sodium/inositol cotransporter), member 11	.			-1.58008
EIF5	eukaryotic translation initiation factor 5	.			-1.58337
ACSL6	acyl-CoA synthetase long-chain family member 6	.			-1.60547
NEIL1	nei endonuclease VIII-like 1 (E. coli)	.			-1.61105
PLA1A	phospholipase A1 member A	.			-1.61105
EMC4	ER membrane protein complex subunit 4	.			-1.61328
ZFAND3	zinc finger, AN1-type domain 3	.			-1.62338
SLC30A1	solute carrier family 30 (zinc transporter), member 1	.			-1.62789
CCDC86	coiled-coil domain containing 86	.			-1.62902
UGT2A3	UDP glucuronosyltransferase 2 family, polypeptide A3	.			-1.62902
GPR18	G protein-coupled receptor 18	.			-1.62902
CES2	carboxylesterase 2	.			-1.64718
STAU2	staufen double-stranded RNA binding protein 2	.			-1.64832
ATP7B	ATPase, Cu++ transporting, beta polypeptide	.			-1.65061
FAAH2	fatty acid amide hydrolase 2	.			-1.65061
KLF11	Kruppel-like factor 11	.			-1.65405
ADHFE1	alcohol dehydrogenase, iron containing, 1	.			-1.65749
FZD7	frizzled family receptor 7	.			-1.66902
ASB14	ankyrin repeat and SOCS box containing 14	.			-1.67946
FNBP4	formin binding protein 4	.			-1.69349
PIK3CA	phosphatidylinositol-4,5-bisphosphate 3-kinase, catalytic subunit alpha	.			-1.70882
SLC22A5	solute carrier family 22 (organic cation/carnitine transporter), member 5	.			-1.71654
ZAP70	zeta-chain (TCR) associated protein kinase 70kDa	.			-1.71951
ZNF140	zinc finger protein 140	.			-1.72668
GPR4	G protein-coupled receptor 4	.			-1.72907
DHFR	dihydrofolate reductase	.			-1.73027
SLCO2B1	solute carrier organic anion transporter family, member 2B1	.			-1.73748
NUPR1	nuclear protein, transcriptional regulator, 1	.			-1.73869
NFIC	nuclear factor I/C (CCAAT-binding transcription factor)	.			-1.74473
CCND1	cyclin D1	.			-1.76418
FDX1	ferredoxin 1	.			-1.78509
CCDC65	coiled-coil domain containing 65	.			-1.78757
CAT	catalase	.			-1.79378
PAXBP1	PAX3 and PAX7 binding protein 1	.			-1.80751
MGST1	microsomal glutathione S-transferase 1	.			-1.81378
PARVB	parvin, beta	.			-1.81504
SRGAP3	SLIT-ROBO Rho GTPase activating protein 3	.			-1.81882
CES5A	carboxylesterase 5A	.			-1.8302
SESN3	sestrin 3	.			-1.83274
CUEDC1	CUE domain containing 1	.			-1.85446
ACOT11	acyl-CoA thioesterase 11	.			-1.85832
PCYT1B	phosphate cytidylyltransferase 1, choline, beta	.			-1.86865
SLC7A5	solute carrier family 7 (amino acid transporter light chain, L system), member 5	.			-1.87125
YPEL2	yippee-like 2 (Drosophila)	.			-1.87254
CREBBP	CREB binding protein	.			-1.88035
ABCB9	ATP-binding cassette, sub-family B (MDR/TAP), member 9	.			-1.88296
APOA2	apolipoprotein A-II	.			-1.88557
ANKUB1	ankyrin repeat and ubiquitin domain containing 1	.			-1.88688
PROC	protein C (inactivator of coagulation factors Va and VIIIa)	.			-1.89343
FCGBP	Fc fragment of IgG binding protein	.			-1.89474
ABCG5	ATP-binding cassette, sub-family G (WHITE), member 5	.			-1.89474
YWHAG	tyrosine 3-monooxygenase/tryptophan 5-monooxygenase activation protein, gamma	.			-1.89605
KRT17	keratin 17	.			-1.89605
DHRS12	dehydrogenase/reductase (SDR family) member 12	.			-1.9066
INSR	insulin receptor	.			-1.90924
CAB39L	calcium binding protein 39-like	.			-1.91986
TRAV16	T cell receptor alpha variable 16	.			-1.92786
UGT1A6	UDP glucuronosyltransferase 1 family, polypeptide A6	.			-1.93455
BCL11A	B-cell CLL/lymphoma 11A (zinc finger protein)	.			-1.97383
LRP6	low density lipoprotein receptor-related protein 6	.			-1.99308
RBM25	RNA binding motif protein 25	.			-1.99585
RECQL4	RecQ protein-like 4	.			-2.04769
TNRC6C	trinucleotide repeat containing 6C	.			-2.04911
SMARCA2	SWI/SNF related, matrix associated, actin dependent regulator of chromatin, subfamily a, member 2	.			-2.0648
CARTPT	CART prepropeptide	.			-2.11257
HOXC6	homeobox C6	.			-2.24078
CD36	CD36 molecule (thrombospondin receptor)	.			-2.29979
C3orf70	chromosome 3 open reading frame 70	.			-2.39828
DEPTOR	DEP domain containing MTOR-interacting protein	.			-2.48458
GNAI2	guanine nucleotide binding protein (G protein), alpha inhibiting activity polypeptide 2	.			-2.53034
MOG	myelin oligodendrocyte glycoprotein	.			-2.53151
FAM19A4	family with sequence similarity 19 (chemokine (C-C motif)-like), member A4	.			-2.77406
SLC16A13	solute carrier family 16, member 13	.			-2.78176
CRYGB	crystallin, gamma B	.			-2.91703
ANGPTL2	angiopoietin-like 2	.			-3.15579
UBE3C	ubiquitin protein ligase E3C	.			-3.20428
CLIP3	CAP-GLY domain containing linker protein 3	.			-3.24001
REST	RE1-silencing transcription factor	.			-3.43188
CD209	CD209 molecule	.			-3.43903
POU3F3	POU class 3 homeobox 3	.			-3.46775
MYH7	myosin, heavy chain 7, cardiac muscle, beta	.			-3.47256
FAM171A2	family with sequence similarity 171, member A2	.			-3.53571
CIT	citron (rho-interacting, serine/threonine kinase 21)	.			-3.6604
CXCL2	chemokine (C-X-C motif) ligand 2	.			-3.76591
LARS	leucyl-tRNA synthetase	.			-3.78685
ACSL5	acyl-CoA synthetase long-chain family member 5	.			-4.21637
IGKV3D-15	immunoglobulin kappa variable 3D-15 (gene/pseudogene)	.			-4.38629
EPS8L2	EPS8-like 2	.			-4.39846
LPP	LIM domain containing preferred translocation partner in lipoma	.			-4.44136
MAPK10	mitogen-activated protein kinase 10	.			-4.60117
PIP5K1A	phosphatidylinositol-4-phosphate 5-kinase, type I, alpha	.			-4.73052
NABP1	nucleic acid binding protein 1	.			-4.85341
LMO2	LIM domain only 2 (rhombotin-like 1)	.			-5.31474
FAM188B	family with sequence similarity 188, member B	.			-5.43771
VCAM1	vascular cell adhesion molecule 1	.			-5.49454
DCUN1D3	DCN1, defective in cullin neddylation 1, domain containing 3	.			-5.5366
BICC1	bicaudal C homolog 1 (Drosophila)	.			-5.61778
TRIM69	tripartite motif containing 69	.			-5.62947
TAB3	TGF-beta activated kinase 1/MAP3K7 binding protein 3	.			-5.65293
MCCC1	methylcrotonoyl-CoA carboxylase 1 (alpha)	.			-5.74378
ZNF41	zinc finger protein 41	.			-5.77171
TGFB1I1	transforming growth factor beta 1 induced transcript 1	.			-5.77972
TF	transferrin	.			-5.89708
PLSCR1	phospholipid scramblase 1	.			-6.31595
METTL23	methyltransferase like 23	.			-6.34667
ATF6	activating transcription factor 6	.			-6.49802
NEFM	neurofilament, medium polypeptide	.			-6.50252
FANCM	Fanconi anemia, complementation group M	.			-6.54322
PRKRIP1	PRKR interacting protein 1 (IL11 inducible)	.			-6.58873
AHRR	aryl-hydrocarbon receptor repressor	.			-6.58873
FKBP10	FK506 binding protein 10, 65 kDa	.			-6.59787
ZNF592	zinc finger protein 592	.			-6.75053
GIF	gastric intrinsic factor (vitamin B synthesis)	.			-7.00799
ACOT1	acyl-CoA thioesterase 1	.			-7.16517
DROSHA	drosha, ribonuclease type III	.			-7.37171
FBXL4	F-box and leucine-rich repeat protein 4	.			-7.51097
SH3BP4	SH3-domain binding protein 4	.			-8.08922
DNLZ	DNL-type zinc finger	.			-8.76649
FBXO36	F-box protein 36	.			-8.87656
CBX8	chromobox homolog 8	.			-9.00671
CNTROB	centrobin, centrosomal BRCA2 interacting protein	.			-9.46761
FLT4	fms-related tyrosine kinase 4	.			-10.3603
ATRIP	ATR interacting protein	.			-10.7108
ABL1	c-abl oncogene 1, non-receptor tyrosine kinase	.			-12.8616
GABRA1	gamma-aminobutyric acid (GABA) A receptor, alpha 1	.			-15.9226
SND1	staphylococcal nuclease and tudor domain containing 1	.			-30.5267
		.
NEGR1	neuronal growth regulator 1	.	24.847	32.6497
APBB1	amyloid beta (A4) precursor protein-binding, family B, member 1 (Fe65)	.	12.6231	7.65817
VPS9D1	VPS9 domain containing 1	.	5.75973	14.8872
G6PC	glucose-6-phosphatase, catalytic subunit	.	3.10588	2.73397
GRHPR	glyoxylate reductase/hydroxypyruvate reductase	.	2.32141	2.41496
CYP2A7	cytochrome P450, family 2, subfamily A, polypeptide 7	.	2.26106	2.25324
TRIM25	tripartite motif containing 25	.	2.16445	1.6358
SLC39A4	solute carrier family 39 (zinc transporter), member 4	.	1.72548	1.71356
TXNIP	thioredoxin interacting protein	.	1.60637	1.80939
TRAV38-1	T cell receptor alpha variable 38-1	.	-1.63807	-2.08782
OTOP2	otopetrin 2	.	-1.99515	-1.89474
MMP13	matrix metallopeptidase 13 (collagenase 3)	.	-2.36199	-1.94127
TFAP2A	transcription factor AP-2 alpha (activating enhancer binding protein 2 alpha)	.	-5.93398	-6.9163
FLT3	fms-related tyrosine kinase 3	.	-7.55274	-7.20002
MPP5	membrane protein, palmitoylated 5 (MAGUK p55 subfamily member 5)	.	-8.73011	-11.3609
FILIP1	filamin A interacting protein 1	.	-11.0579	-15.0219
		.
B4GALNT1	beta-1,4-N-acetyl-galactosaminyl transferase 1	.	29.8985		8.42689
RRBP1	ribosome binding protein 1	.	5.49074		7.00313
CHD2	chromodomain helicase DNA binding protein 2	.	4.93141		-1.59438
SMAP1	small ArfGAP 1	.	3.57762		3.29208
CYP51A1	cytochrome P450, family 51, subfamily A, polypeptide 1	.	3.06524		2.6217
ACAT2	acetyl-CoA acetyltransferase 2	.	2.63171		1.82766
SC5D	sterol-C5-desaturase	.	2.48113		1.85221
HMOX2	heme oxygenase (decycling) 2	.	2.2548		-1.87125
TM7SF2	transmembrane 7 superfamily member 2	.	2.06265		1.52045
FDFT1	farnesyl-diphosphate farnesyltransferase 1	.	1.8025		2.89186
TRIM39	tripartite motif containing 39	.	1.64604		-1.42109
CYP2F1	cytochrome P450, family 2, subfamily F, polypeptide 1	.	1.56808		-1.78633
CYB5R3	cytochrome b5 reductase 3	.	1.55833		1.47325
ATP5A1	ATP synthase, H+ transporting, mitochondrial F1 complex, alpha subunit 1, cardiac muscle	.	1.53901		1.41519
FZD8	frizzled family receptor 8	.	1.53262		-1.54435
HYOU1	hypoxia up-regulated 1	.	1.51362		-1.71356
SURF6	surfeit 6	.	-1.52838		1.52732
PCNA	proliferating cell nuclear antigen	.	-1.58813		1.59992
G3BP1	GTPase activating protein (SH3 domain) binding protein 1	.	-1.61105		1.53421
NASP	nuclear autoantigenic sperm protein (histone-binding)	.	-1.62338		1.41519
RNF138	ring finger protein 138, E3 ubiquitin protein ligase	.	-1.70055		2.00903
DSCC1	DNA replication and sister chromatid cohesion 1	.	-1.73748		1.65979
TRAV9-2	T cell receptor alpha variable 9-2	.	-1.77399		-1.79751
RNF182	ring finger protein 182	.	-1.90924		2.11844
CLIC5	chloride intracellular channel 5	.	-2.21299		-1.56482
RCC2	regulator of chromosome condensation 2	.	-2.35708		1.66671
NEURL1	neuralized E3 ubiquitin protein ligase 1	.	-2.42839		-3.12206
C7	complement component 7	.	-6.46657		-4.61394
TTI1	TELO2 interacting protein 1	.	-8.49139		-5.59059
		.
CAV3	caveolin 3	.		7.05184	3.15142
UBQLN1	ubiquilin 1	.		6.01265	5.2162
APCS	amyloid P component, serum	.		5.95046	1.83783
PFKFB4	6-phosphofructo-2-kinase/fructose-2,6-biphosphatase 4	.		5.50121	-1.94396
LRRC48	leucine rich repeat containing 48	.		3.31728	4.40457
DAB2	Dab, mitogen-responsive phosphoprotein, homolog 2 (Drosophila)	.		2.82451	-1.50838
PTPRF	protein tyrosine phosphatase, receptor type, F	.		2.63171	2.61534
REG1B	regenerating islet-derived 1 beta	.		2.58381	-1.64148
MSMO1	methylsterol monooxygenase 1	.		2.46058	2.44867
DLST	dihydrolipoamide S-succinyltransferase (E2 component of 2-oxo-glutarate complex)	.		2.38667	3.39638
MMP20	matrix metallopeptidase 20	.		2.12505	2.32463
NDRG1	N-myc downstream regulated 1	.		2.08638	2.06337
USH1C	Usher syndrome 1C (autosomal recessive, severe)	.		2.07628	1.89868
SUMO2	small ubiquitin-like modifier 2	.		2.0181	1.69937
HSPA8	heat shock 70kDa protein 8	.		1.94801	1.67675
KRT8	keratin 8	.		1.86305	1.7411
VWC2L	von Willebrand factor C domain containing protein 2-like	.		1.85061	1.62113
CTDSP2	CTD (carboxy-terminal domain, RNA polymerase II, polypeptide A) small phosphatase 2	.		1.84548	9.7001
KCNK5	potassium channel, subfamily K, member 5	.		1.84038	1.71356
EVPL	envoplakin	.		1.81001	1.44093
NDRG3	NDRG family member 3	.		1.79253	1.73087
KRT16	keratin 16	.		1.78509	1.92519
TRIM16	tripartite motif containing 16	.		1.78262	1.66209
SCEL	sciellin	.		1.77031	1.60993
CYP1A1	cytochrome P450, family 1, subfamily A, polypeptide 1	.		1.76786	-1.66728
SAMM50	SAMM50 sorting and assembly machinery component	.		1.7593	1.53581
AKR1A1	aldo-keto reductase family 1, member A1 (aldehyde reductase)	.		1.75321	2.00973
DSC2	desmocollin 2	.		1.69349	1.49589
MFSD11	major facilitator superfamily domain containing 11	.		1.68763	1.61328
AGPAT9	1-acylglycerol-3-phosphate O-acyltransferase 9	.		1.67559	1.69584
PPL	periplakin	.		1.67075	1.55617
CMAHP	cytidine monophospho-N-acetylneuraminic acid hydroxylase, pseudogene	.		1.66324	1.71
DYNLL2	dynein, light chain, LC8-type 2	.		1.65519	2.0181
RIOK3	RIO kinase 3	.		1.64947	1.68997
MEP1B	meprin A, beta	.		1.64376	-1.74836
OCLN	occludin	.		1.6144	1.65749
KRT38	keratin 38	.		1.59438	1.55941
NHLRC3	NHL repeat containing 3	.		1.58447	1.499
SLC6A18	solute carrier family 6 (neutral amino acid transporter), member 18	.		1.58227	1.47427
MDH2	malate dehydrogenase 2, NAD (mitochondrial)	.		1.55833	1.5641
STX3	syntaxin 3	.		1.55401	1.55617
CLEC16A	C-type lectin domain family 16, member A	.		1.54864	1.42504
PDHA1	pyruvate dehydrogenase (lipoamide) alpha 1	.		1.53901	1.43694
PPA1	pyrophosphatase (inorganic) 1	.		1.51257	1.60826
RBM45	RNA binding motif protein 45	.		1.49692	1.49485
ITGB3	integrin, beta 3 (platelet glycoprotein IIIa, antigen CD61)	.		1.48144	1.47121
SARS	seryl-tRNA synthetase	.		-1.41716	1.55348
CST7	cystatin F (leukocystatin)	.		-1.48349	-2.12579
ZCCHC11	zinc finger, CCHC domain containing 11	.		-1.51362	-1.58887
CD59	CD59 molecule, complement regulatory protein	.		-1.5252	-1.48968
FKBP11	FK506 binding protein 11, 19 kDa	.		-1.52838	1.5966
MOGAT2	monoacylglycerol O-acyltransferase 2	.		-1.58557	-1.88557
ATF4	activating transcription factor 4	.		-1.60103	-1.42603
DPYSL5	dihydropyrimidinase-like 5	.		-1.6144	-2.86592
SERPINF2	serpin peptidase inhibitor, clade F (alpha-2 antiplasmin, pigment epithelium derived factor), member 2	.		-1.62789	-1.70409
IQGAP1	IQ motif containing GTPase activating protein 1	.		-1.65749	-1.56049
IFRD1	interferon-related developmental regulator 1	.		-1.67249	-1.57899
ALDOA	aldolase A, fructose-bisphosphate	.		-1.67946	2.09435
ABCC5	ATP-binding cassette, sub-family C (CFTR/MRP), member 5	.		-1.70055	-1.57571
SAT1	spermidine/spermine N1-acetyltransferase 1	.		-1.74352	-1.61664
RBM5	RNA binding motif protein 5	.		-1.79005	-1.47223
AQP8	aquaporin 8	.		-2.23148	-2.46913
SLC2A5	solute carrier family 2 (facilitated glucose/fructose transporter), member 5	.		-2.7198	-1.65979
KIDINS220	kinase D-interacting substrate, 220kDa	.		-2.82647	-2.15397
TTN	titin	.		-5.84013	8.31087
TNF	tumor necrosis factor	.		-26.2273	-4.55673
PIK3IP1	phosphoinositide-3-kinase interacting protein 1	.		-33.1514	-1.49761
VANGL2	VANGL planar cell polarity protein 2	.		-60.6317	-22.6902
		.
CXorf21	chromosome X open reading frame 21	.	5.65685	5.77171	17.2079
PRF1	perforin 1 (pore forming protein)	.	2.48027	1.85575	-6.95476
DHCR7	7-dehydrocholesterol reductase	.	1.94778	1.60882	1.63331
CISD1	CDGSH iron sulfur domain 1	.	1.68413	2.10818	1.69819
ANXA2	annexin A2	.	1.62676	1.44693	2.31398
HSPA5	heat shock 70kDa protein 5 (glucose-regulated protein, 78kDa)	.	-1.86768	-1.65099	1.78788
ALAS1	aminolevulinate, delta-, synthase 1	.	-2.0167	1.89343	1.90957
P2RY1	purinergic receptor P2Y, G-protein coupled, 1	.	-4.12959	-3.93128	-5.4039
AGL	amylo-alpha-1, 6-glucosidase, 4-alpha-glucanotransferase	.	-5.74776	-5.94633	-3.74249
CKMT2	creatine kinase, mitochondrial 2 (sarcomeric)	.	-9.72029	-9.3567	-12.8082
