# Supplementary material for: Differential responses of the gut transcriptome to plant protein diets in farmed Atlantic salmon
Source: BMC Genomics. 2016 Feb 29;17:156. doi: 10.1186/s12864-016-2473-0 (PMC4772681; doi:10.1186/s12864-016-2473-0)
Supplement: Additional file 7: — List of common and unique pathways that were significantly altered ( P -value < 0.01) in distal gut of Atlantic salmon by single plant protein diets, enriched with either soy protein concentrate (S 45 ), bean protein concentrate (B 45 ) or soybean meal (SBM). (XLSX 13 kb) [file 12864_2016_2473_MOESM7_ESM.xlsx]

## Sheet: Add file 7
Additional file 7
List of common and unique Ingenuity pathways that were significantly altered (P-value < 0.01) in distal gut of Atlantic salmon by single plant protein diets, enriched
with either soy protein concentrate (S45), bean protein concentrate (B45) or soybean meal (SBM).
			Significance of pathway alteration (P-value)
Ingenuity canonical pathway			S45	B45	SBM
Complement System	.		0.0018197
Mismatch Repair in Eukaryotes	.		0.0057544
Oleate Biosynthesis II (Animals)	.		0.00645654
PCP pathway	.		0.00758578
Melatonin Degradation I	.		0.00794328
Hypoxia Signaling in the Cardiovascular System	.		0.00831764
	.
Role of Tissue Factor in Cancer	.			0.000316228
Granulocyte Adhesion and Diapedesis	.			0.00112202
Caveolar-mediated Endocytosis Signaling	.			0.00162181
Tight Junction Signaling	.			0.00323594
Agranulocyte Adhesion and Diapedesis	.			0.00660693
HIF1α Signaling	.			0.00707946
	.
14-3-3-mediated Signaling	.				1.90546e-06
NRF2-mediated Oxidative Stress Response	.				8.31764e-06
Unfolded protein response	.				9.12011e-06
Myc Mediated Apoptosis Signaling	.				1.77828e-05
LXR/RXR Activation	.				2.13796e-05
Remodeling of Epithelial Adherens Junctions	.				7.4131e-05
Type I Diabetes Mellitus Signaling	.				7.58578e-05
Aldosterone Signaling in Epithelial Cells	.				9.54993e-05
Production of Nitric Oxide and Reactive Oxygen Species in Macrophages	.				0.000151356
Sucrose Degradation V (Mammalian)	.				0.000301995
Protein Ubiquitination Pathway	.				0.000398107
Epithelial Adherens Junction Signaling	.				0.000398107
Endoplasmic Reticulum Stress Pathway	.				0.000501187
CTLA4 Signaling in Cytotoxic T Lymphocytes	.				0.000630957
NF-κB Signaling	.				0.000630957
Apoptosis Signaling	.				0.000691831
Induction of Apoptosis by HIV1	.				0.000758578
CD28 Signaling in T Helper Cells	.				0.000776247
Huntington's Disease Signaling	.				0.000891251
p70S6K Signaling	.				0.000891251
Death Receptor Signaling	.				0.000912011
Tumoricidal Function of Hepatic Natural Killer Cells	.				0.000977237
Actin Cytoskeleton Signaling	.				0.00109648
Integrin Signaling	.				0.00112202
Androgen Signaling	.				0.00138038
Estrogen-Dependent Breast Cancer Signaling	.				0.00144544
Axonal Guidance Signaling	.				0.00154882
Fcγ Receptor-mediated Phagocytosis in Macrophages and Monocytes	.				0.00158489
Acute Phase Response Signaling	.				0.00165959
eNOS Signaling	.				0.0018197
Role of PKR in Interferon Induction and Antiviral Response	.				0.00186209
Type II Diabetes Mellitus Signaling	.				0.0020893
Lymphotoxin β Receptor Signaling	.				0.00234423
LPS-stimulated MAPK Signaling	.				0.00275423
RAR Activation	.				0.0030903
Glucocorticoid Receptor Signaling	.				0.00346737
Sertoli Cell-Sertoli Cell Junction Signaling	.				0.00354813
P2Y Purigenic Receptor Signaling Pathway	.				0.00363078
Cytotoxic T Lymphocyte-mediated Apoptosis of Target Cells	.				0.00371535
IL-8 Signaling	.				0.00371535
NGF Signaling	.				0.00416869
Virus Entry via Endocytic Pathways	.				0.00416869
MSP-RON Signaling Pathway	.				0.0042658
Xenobiotic Metabolism Signaling	.				0.00446684
fMLP Signaling in Neutrophils	.				0.0047863
ERK5 Signaling	.				0.00501187
Cell Cycle: G2/M DNA Damage Checkpoint Regulation	.				0.00524807
Breast Cancer Regulation by Stathmin1	.				0.00588844
Molecular Mechanisms of Cancer	.				0.00645654
T Cell Receptor Signaling	.				0.00660693
Macropinocytosis Signaling	.				0.00707946
Hepatic Fibrosis / Hepatic Stellate Cell Activation	.				0.00707946
UDP-N-acetyl-D-galactosamine Biosynthesis II	.				0.0074131
Rac Signaling	.				0.00891251
Aryl Hydrocarbon Receptor Signaling	.				0.00912011
	.
Bupropion Degradation	.		0.000660693	0.00354813
Acetone Degradation I (to Methylglyoxal)	.		0.00109648	0.0057544
	.
Cholesterol Biosynthesis I	.		4.67735e-06		0.000251189
Cholesterol Biosynthesis II (via 24,25-dihydrolanosterol)	.		4.67735e-06		0.000251189
Cholesterol Biosynthesis III (via Desmosterol)	.		4.67735e-06		0.000251189
Superpathway of Cholesterol Biosynthesis	.		1.47911e-05		0.000398107
γ-linolenate Biosynthesis II (Animals)	.		1.51356e-05		0.0074131
Estrogen Biosynthesis	.		0.0030903		0.00380189
Nicotine Degradation III	.		0.00512861		0.00213796
Zymosterol Biosynthesis	.		0.00851138		0.00537032
Nicotine Degradation II	.		0.00977237		0.00758578
	.
Germ Cell-Sertoli Cell Junction Signaling	.			0.00011749	0.000338844
ILK Signaling	.			0.000338844	0.000524807
PXR/RXR Activation	.			0.00144544	0.00954993
Clathrin-mediated Endocytosis Signaling	.			0.00616595	0.00017378
	.
