# Supplementary material for: Differential responses of the gut transcriptome to plant protein diets in farmed Atlantic salmon
Source: BMC Genomics. 2016 Feb 29;17:156. doi: 10.1186/s12864-016-2473-0 (PMC4772681; doi:10.1186/s12864-016-2473-0)
Supplement: Additional file 8: — List of common and unique Gene Ontology (GO) terms for biological processes that were significantly altered ( P -value < 0.01) in distal gut of Atlantic salmon by single plant protein diets, enriched with either soy protein concentrate (S 45 ), bean protein concentrate (B 45 ) or soybean meal (SBM). (XLSX 16 kb) [file 12864_2016_2473_MOESM8_ESM.xlsx]

## Sheet: Add file 8
Additional file 8
List of common and unique Gene Ontology (GO) terms for biological processes that were significantly altered (P-value < 0.01) in distal gut of Atlantic salmon by single
plant protein diets, enriched with either soy protein concentrate (S45), bean protein concentrate (B45) or soybean meal (SBM).
			Significance of GO term alteration (P-value)
GO term ID	GO term name		S45	B45	SBM
GO:0000038	very-long-chain fatty acid metabolic process	.	0.000473402
GO:0007049	cell cycle	.	0.000575245
GO:0022402	cell cycle process	.	0.00228485
GO:0000278	mitotic cell cycle	.	0.00338275
GO:0051248	negative regulation of protein metabolic process	.	0.00439665
GO:0051170	nuclear import	.	0.00590172
		.
GO:0016052	carbohydrate catabolic process	.		0.000225198
GO:0042692	muscle cell differentiation	.		0.000458087
GO:0016044	membrane organization	.		0.00060556
GO:0006639	acylglycerol metabolic process	.		0.000790129
GO:0006638	neutral lipid metabolic process	.		0.000867408
GO:0006662	glycerol ether metabolic process	.		0.00095018
GO:0044275	cellular carbohydrate catabolic process	.		0.00169113
GO:0006007	glucose catabolic process	.		0.0017038
GO:0006769	nicotinamide metabolic process	.		0.00289628
GO:0046496	nicotinamide nucleotide metabolic process	.		0.00289628
GO:0009820	alkaloid metabolic process	.		0.00317242
GO:0006090	pyruvate metabolic process	.		0.00346598
GO:0019362	pyridine nucleotide metabolic process	.		0.00346598
GO:0045682	regulation of epidermis development	.		0.00409739
GO:0046365	monosaccharide catabolic process	.		0.00414285
GO:0055007	cardiac muscle cell differentiation	.		0.0046607
GO:0006096	glycolysis	.		0.00521291
GO:0019674	NAD metabolic process	.		0.00592191
GO:0019748	secondary metabolic process	.		0.00651808
GO:0045766	positive regulation of angiogenesis	.		0.00662161
GO:0042127	regulation of cell proliferation	.		0.00707573
GO:0046164	alcohol catabolic process	.		0.00723552
GO:0045684	positive regulation of epidermis development	.		0.0074543
GO:0006733	oxidoreduction coenzyme metabolic process	.		0.00746883
GO:0035051	cardiac cell differentiation	.		0.00816314
GO:0051094	positive regulation of developmental process	.		0.00900604
GO:0030856	regulation of epithelial cell differentiation	.		0.00900635
GO:0030858	positive regulation of epithelial cell differentiation	.		0.0092268
GO:0043603	cellular amide metabolic process	.		0.00967704
GO:0055001	muscle cell development	.		0.00967704
		.
GO:0006457	protein folding	.			2.02822e-05
GO:0008104	protein localization	.			5.86794e-05
GO:0046907	intracellular transport	.			8.77596e-05
GO:0046700	heterocycle catabolic process	.			9.09345e-05
GO:0009207	purine ribonucleoside triphosphate catabolic process	.			9.69925e-05
GO:0009203	ribonucleoside triphosphate catabolic process	.			9.69925e-05
GO:0006886	intracellular protein transport	.			0.00013617
GO:0015031	protein transport	.			0.00014568
GO:0006915	apoptosis	.			0.000162464
GO:0051789	response to protein stimulus	.			0.000170316
GO:0009146	purine nucleoside triphosphate catabolic process	.			0.000180381
GO:0045184	establishment of protein localization	.			0.000184462
GO:0006986	response to unfolded protein	.			0.000187188
GO:0012501	programmed cell death	.			0.000227617
GO:0009154	purine ribonucleotide catabolic process	.			0.000312066
GO:0009143	nucleoside triphosphate catabolic process	.			0.000401274
GO:0006200	ATP catabolic process	.			0.000402951
GO:0010033	response to organic substance	.			0.000421181
GO:0070585	protein localization in mitochondrion	.			0.000477262
GO:0006626	protein targeting to mitochondrion	.			0.000477262
GO:0044270	nitrogen compound catabolic process	.			0.000495832
GO:0009261	ribonucleotide catabolic process	.			0.000509211
GO:0034613	cellular protein localization	.			0.000725733
GO:0070727	cellular macromolecule localization	.			0.000809791
GO:0006605	protein targeting	.			0.00085655
GO:0008219	cell death	.			0.00125043
GO:0033365	protein localization in organelle	.			0.00138024
GO:0016265	death	.			0.00141822
GO:0006396	RNA processing	.			0.00202141
GO:0006732	coenzyme metabolic process	.			0.00219964
GO:0060263	regulation of respiratory burst	.			0.00235172
GO:0006195	purine nucleotide catabolic process	.			0.00238616
GO:0010638	positive regulation of organelle organization	.			0.00265228
GO:0042981	regulation of apoptosis	.			0.00270366
GO:0034655	nucleobase, nucleoside, nucleotide and nucleic acid catabolic process	.			0.00298179
GO:0034656	nucleobase, nucleoside and nucleotide catabolic process	.			0.00298179
GO:0043067	regulation of programmed cell death	.			0.00319808
GO:0052547	regulation of peptidase activity	.			0.00344785
GO:0010941	regulation of cell death	.			0.00345777
GO:0006734	NADH metabolic process	.			0.00364443
GO:0017038	protein import	.			0.00380243
GO:0022613	ribonucleoprotein complex biogenesis	.			0.00427278
GO:0046364	monosaccharide biosynthetic process	.			0.00433883
GO:0001666	response to hypoxia	.			0.00461437
GO:0006000	fructose metabolic process	.			0.00493939
GO:0009166	nucleotide catabolic process	.			0.00551086
GO:0042254	ribosome biogenesis	.			0.00570883
GO:0033013	tetrapyrrole metabolic process	.			0.00694056
GO:0006778	porphyrin metabolic process	.			0.00694056
GO:0070482	response to oxygen levels	.			0.00705624
GO:0010647	positive regulation of cell communication	.			0.00718886
GO:0043933	macromolecular complex subunit organization	.			0.00767732
GO:0009967	positive regulation of signal transduction	.			0.00768754
GO:0052548	regulation of endopeptidase activity	.			0.0078809
GO:0016071	mRNA metabolic process	.			0.00846809
GO:0010564	regulation of cell cycle process	.			0.0091487
GO:0043623	cellular protein complex assembly	.			0.00921858
GO:0043900	regulation of multi-organism process	.			0.0092627
GO:0051187	cofactor catabolic process	.			0.0092627
GO:0043065	positive regulation of apoptosis	.			0.00971909
GO:0008380	RNA splicing	.			0.0099257
		.
GO:0006695	cholesterol biosynthetic process	.	1.94762e-06		8.0357e-06
GO:0016126	sterol biosynthetic process	.	9.06291e-06		8.63e-05
GO:0006694	steroid biosynthetic process	.	0.000661456		0.000912508
GO:0008203	cholesterol metabolic process	.	0.000947709		0.00176025
GO:0008202	steroid metabolic process	.	0.00136742		0.0010015
GO:0016125	sterol metabolic process	.	0.0014401		0.00117027
GO:0032269	negative regulation of cellular protein metabolic process	.	0.00364992		0.00989845
GO:0055114	oxidation reduction	.	0.00611911		0.0010853
		.
GO:0005996	monosaccharide metabolic process	.		6.11276e-06	0.0012786
GO:0006006	glucose metabolic process	.		1.84161e-05	0.00219964
GO:0019318	hexose metabolic process	.		3.12877e-05	0.000539495
GO:0018904	organic ether metabolic process	.		0.000131706	0.00682249
GO:0006641	triglyceride metabolic process	.		0.000428792	0.00918336
GO:0019320	hexose catabolic process	.		0.0036626	0.00866803
GO:0019432	triglyceride biosynthetic process	.		0.0074543	0.00529512
GO:0051186	cofactor metabolic process	.		0.0089905	2.76536e-06
		.
GO:0008610	lipid biosynthetic process	.	0.000320104	0.00339478	0.00575481
