# Supplementary material for: Differential responses of the gut transcriptome to plant protein diets in farmed Atlantic salmon
Source: BMC Genomics. 2016 Feb 29;17:156. doi: 10.1186/s12864-016-2473-0 (PMC4772681; doi:10.1186/s12864-016-2473-0)
Supplement: Additional file 9: — Pathways ( n = 17) and contributing genes altered in distal gut of Atlantic salmon fed a diet with 45 % of soy protein concentrate (S 45 ). (XLSX 27 kb) [file 12864_2016_2473_MOESM9_ESM.xlsx]

## Sheet: Add file 9
Additional file 9
Pathways (n = 17) and contributing genes altered in distal gut of Atlantic salmon fed diet with 45% of soy protein concentrate (S45).
Ingenuity canonical pathway	Path order (sorted by significance)		Gene fold change (relative to FM diet), P<0.01 indicates pathway significance
Gene symbol	Gene name		S45	B45	SBM		S34B11	S22B22	S11B34
Cholesterol Biosynthesis I	1		P<0.01		P<0.01		P<0.01	P<0.01
CYP51A1	cytochrome P450, family 51, subfamily A, polypeptide 1	.	3.06524		2.6217		2.27837
SC5D	sterol-C5-desaturase	.	2.48113		1.85221		1.94801
TM7SF2	transmembrane 7 superfamily member 2	.	2.06265		1.52045		1.78262	1.65864
DHCR7	7-dehydrocholesterol reductase	.	1.94778	1.60882	1.63331		1.91101	2.21606	1.90792
FDFT1	farnesyl-diphosphate farnesyltransferase 1	.	1.8025		2.89186
MSMO1	methylsterol monooxygenase 1	.		2.46058	2.44867
NSDHL	NAD(P) dependent steroid dehydrogenase-like	.			2.36362
		.
Cholesterol Biosynthesis II (via 24,25-dihydrolanosterol)	2	.	P<0.01		P<0.01		P<0.01	P<0.01
CYP51A1	cytochrome P450, family 51, subfamily A, polypeptide 1	.	3.06524		2.6217		2.27837
SC5D	sterol-C5-desaturase	.	2.48113		1.85221		1.94801
TM7SF2	transmembrane 7 superfamily member 2	.	2.06265		1.52045		1.78262	1.65864
DHCR7	7-dehydrocholesterol reductase	.	1.94778	1.60882	1.63331		1.91101	2.21606	1.90792
FDFT1	farnesyl-diphosphate farnesyltransferase 1	.	1.8025		2.89186
MSMO1	methylsterol monooxygenase 1	.		2.46058	2.44867
NSDHL	NAD(P) dependent steroid dehydrogenase-like	.			2.36362
		.
Cholesterol Biosynthesis III (via Desmosterol)	3	.	P<0.01		P<0.01		P<0.01	P<0.01
CYP51A1	cytochrome P450, family 51, subfamily A, polypeptide 1	.	3.06524		2.6217		2.27837
SC5D	sterol-C5-desaturase	.	2.48113		1.85221		1.94801
TM7SF2	transmembrane 7 superfamily member 2	.	2.06265		1.52045		1.78262	1.65864
DHCR7	7-dehydrocholesterol reductase	.	1.94778	1.60882	1.63331		1.91101	2.21606	1.90792
FDFT1	farnesyl-diphosphate farnesyltransferase 1	.	1.8025		2.89186
MSMO1	methylsterol monooxygenase 1	.		2.46058	2.44867
NSDHL	NAD(P) dependent steroid dehydrogenase-like	.			2.36362
		.
Superpathway of Cholesterol Biosynthesis	4	.	P<0.01		P<0.01		P<0.01	P<0.01
CYP51A1	cytochrome P450, family 51, subfamily A, polypeptide 1	.	3.06524		2.6217		2.27837
ACAT2	acetyl-CoA acetyltransferase 2	.	2.63171		1.82766		2.35871	2.12727	1.99446
SC5D	sterol-C5-desaturase	.	2.48113		1.85221		1.94801
TM7SF2	transmembrane 7 superfamily member 2	.	2.06265		1.52045		1.78262	1.65864
DHCR7	7-dehydrocholesterol reductase	.	1.94778	1.60882	1.63331		1.91101	2.21606	1.90792
FDFT1	farnesyl-diphosphate farnesyltransferase 1	.	1.8025		2.89186
MSMO1	methylsterol monooxygenase 1	.		2.46058	2.44867
FDPS	farnesyl diphosphate synthase	.			1.80375
NSDHL	NAD(P) dependent steroid dehydrogenase-like	.			2.36362
IDI1	isopentenyl-diphosphate delta isomerase 1	.			2.56431
		.
γ-linolenate Biosynthesis II (Animals)	5	.	P<0.01		P<0.01		P<0.01
FADS2	fatty acid desaturase 2	.	2.07538				1.95342	2.35055
FADS1	fatty acid desaturase 1	.	1.88884				1.86865
SLC27A2	solute carrier family 27 (fatty acid transporter), member 2	.	1.65328				1.62169
CYB5R3	cytochrome b5 reductase 3	.	1.55833		1.47325
ACSL6	acyl-CoA synthetase long-chain family member 6	.			-1.60547
ACSL5	acyl-CoA synthetase long-chain family member 5	.			-4.21637
CYB5A	cytochrome b5 type A (microsomal)	.			1.70527
ACSBG2	acyl-CoA synthetase bubblegum family member 2	.							15.327
		.
Bupropion Degradation	6	.	P<0.01	P<0.01			P<0.01
CYP51A1	cytochrome P450, family 51, subfamily A, polypeptide 1	.	3.06524		2.6217		2.27837
CYP2F1	cytochrome P450, family 2, subfamily F, polypeptide 1	.	1.56808		-1.78633		1.57352
CYP2A7	cytochrome P450, family 2, subfamily A, polypeptide 7	.	2.26106	2.25324
CYP1A1	cytochrome P450, family 1, subfamily A, polypeptide 1	.		1.76786	-1.66728				1.84506
CYP2U1	cytochrome P450, family 2, subfamily U, polypeptide 1	.		1.49381
CYP2J2	cytochrome P450, family 2, subfamily J, polypeptide 2	.			1.78757
		.
Acetone Degradation I (to Methylglyoxal)	7	.	P<0.01	P<0.01			P<0.01
CYP51A1	cytochrome P450, family 51, subfamily A, polypeptide 1	.	3.06524		2.6217		2.27837
CYP2F1	cytochrome P450, family 2, subfamily F, polypeptide 1	.	1.56808		-1.78633		1.57352
CYP2A7	cytochrome P450, family 2, subfamily A, polypeptide 7	.	2.26106	2.25324
CYP1A1	cytochrome P450, family 1, subfamily A, polypeptide 1	.		1.76786	-1.66728				1.84506
CYP2U1	cytochrome P450, family 2, subfamily U, polypeptide 1	.		1.49381
CYP2J2	cytochrome P450, family 2, subfamily J, polypeptide 2	.			1.78757
		.
Complement System	8	.	P<0.01
CFD	complement factor D (adipsin)	.	-2.22684				-1.95748
SERPING1	serpin peptidase inhibitor, clade G (C1 inhibitor), member 1	.	-6.24196
C7	complement component 7	.	-6.46657		-4.61394
CD59	CD59 molecule, complement regulatory protein	.		-1.5252	-1.48968
C1QC	complement component 1, q subcomponent, C chain	.		10.5854
C1QBP	complement component 1, q subcomponent binding protein	.			1.73869
		.
Estrogen Biosynthesis	9	.	P<0.01		P<0.01
CYP51A1	cytochrome P450, family 51, subfamily A, polypeptide 1	.	3.06524		2.6217		2.27837
CYP2F1	cytochrome P450, family 2, subfamily F, polypeptide 1	.	1.56808		-1.78633		1.57352
CYP2A7	cytochrome P450, family 2, subfamily A, polypeptide 7	.	2.26106	2.25324
CYP1A1	cytochrome P450, family 1, subfamily A, polypeptide 1	.		1.76786	-1.66728				1.84506
CYP2U1	cytochrome P450, family 2, subfamily U, polypeptide 1	.		1.49381
HSD17B12	hydroxysteroid (17-beta) dehydrogenase 12	.			1.71594
CYP2J2	cytochrome P450, family 2, subfamily J, polypeptide 2	.			1.78757
HSD17B14	hydroxysteroid (17-beta) dehydrogenase 14	.			1.69937
		.
Nicotine Degradation III	10	.	P<0.01		P<0.01
CYP51A1	cytochrome P450, family 51, subfamily A, polypeptide 1	.	3.06524		2.6217		2.27837
CYP2F1	cytochrome P450, family 2, subfamily F, polypeptide 1	.	1.56808		-1.78633		1.57352
CYP2A7	cytochrome P450, family 2, subfamily A, polypeptide 7	.	2.26106	2.25324
CYP1A1	cytochrome P450, family 1, subfamily A, polypeptide 1	.		1.76786	-1.66728				1.84506
CYP2U1	cytochrome P450, family 2, subfamily U, polypeptide 1	.		1.49381
UGT2A3	UDP glucuronosyltransferase 2 family, polypeptide A3	.			-1.62902
UGT1A6	UDP glucuronosyltransferase 1 family, polypeptide A6	.			-1.93455
CYP2J2	cytochrome P450, family 2, subfamily J, polypeptide 2	.			1.78757
AOX1	aldehyde oxidase 1	.			-1.4651
		.
Mismatch Repair in Eukaryotes	11	.	P<0.01
PCNA	proliferating cell nuclear antigen	.	-1.58813		1.59992		-1.61105		-1.52203
MSH6	mutS homolog 6	.	-1.62789
		.
Oleate Biosynthesis II (Animals)	12	.	P<0.01				P<0.01
FADS2	fatty acid desaturase 2	.	2.07538				1.95342	2.35055
FADS1	fatty acid desaturase 1	.	1.88884				1.86865
SCD	stearoyl-CoA desaturase (delta-9-desaturase)	.			1.79502
CYB5A	cytochrome b5 type A (microsomal)	.			1.70527
		.
PCP pathway	13	.	P<0.01
FZD8	frizzled family receptor 8	.	1.53262		-1.54435		1.54649
JUND	jun D proto-oncogene	.	-1.47836
JUN	jun proto-oncogene	.	-1.69819
SDC4	syndecan 4	.		2.27837
SDC2	syndecan 2	.			1.6888
MAPK10	mitogen-activated protein kinase 10	.			-4.60117
RAC1	ras-related C3 botulinum toxin substrate 1 (rho family, small GTP binding protein Rac1)	.			1.81693
FZD7	frizzled family receptor 7	.			-1.66902
		.
Melatonin Degradation I	14	.	P<0.01
CYP51A1	cytochrome P450, family 51, subfamily A, polypeptide 1	.	3.06524		2.6217		2.27837
CYP2F1	cytochrome P450, family 2, subfamily F, polypeptide 1	.	1.56808		-1.78633		1.57352
CYP2A7	cytochrome P450, family 2, subfamily A, polypeptide 7	.	2.26106	2.25324
CYP1A1	cytochrome P450, family 1, subfamily A, polypeptide 1	.		1.76786	-1.66728				1.84506
CYP2U1	cytochrome P450, family 2, subfamily U, polypeptide 1	.		1.49381
UGT2A3	UDP glucuronosyltransferase 2 family, polypeptide A3	.			-1.62902
UGT1A6	UDP glucuronosyltransferase 1 family, polypeptide A6	.			-1.93455
CYP2J2	cytochrome P450, family 2, subfamily J, polypeptide 2	.			1.78757
		.
Hypoxia Signaling in the Cardiovascular System	15	.	P<0.01
CREB1	cAMP responsive element binding protein 1	.	14.43						-18.3792
PTEN	phosphatase and tensin homolog	.	-1.55401
JUN	jun proto-oncogene	.	-1.69819
ATF4	activating transcription factor 4	.		-1.60103	-1.42603				-1.55401
UBE2N	ubiquitin-conjugating enzyme E2N	.			1.49485
CREBBP	CREB binding protein	.			-1.88035
ATM	ataxia telangiectasia mutated	.			2.464
		.
Zymosterol Biosynthesis	16	.	P<0.01		P<0.01		P<0.01
CYP51A1	cytochrome P450, family 51, subfamily A, polypeptide 1	.	3.06524		2.6217		2.27837
TM7SF2	transmembrane 7 superfamily member 2	.	2.06265		1.52045		1.78262	1.65864
MSMO1	methylsterol monooxygenase 1	.		2.46058	2.44867
NSDHL	NAD(P) dependent steroid dehydrogenase-like	.			2.36362
		.
Nicotine Degradation II	17	.	P<0.01		P<0.01
CYP51A1	cytochrome P450, family 51, subfamily A, polypeptide 1	.	3.06524		2.6217		2.27837
CYP2F1	cytochrome P450, family 2, subfamily F, polypeptide 1	.	1.56808		-1.78633		1.57352
CYP2A7	cytochrome P450, family 2, subfamily A, polypeptide 7	.	2.26106	2.25324
CYP1A1	cytochrome P450, family 1, subfamily A, polypeptide 1	.		1.76786	-1.66728				1.84506
CYP2U1	cytochrome P450, family 2, subfamily U, polypeptide 1	.		1.49381
UGT2A3	UDP glucuronosyltransferase 2 family, polypeptide A3	.			-1.62902
UGT1A6	UDP glucuronosyltransferase 1 family, polypeptide A6	.			-1.93455
CYP2J2	cytochrome P450, family 2, subfamily J, polypeptide 2	.			1.78757
AOX1	aldehyde oxidase 1	.			-1.4651
