# Supplementary material for: Differential responses of the gut transcriptome to plant protein diets in farmed Atlantic salmon
Source: BMC Genomics. 2016 Feb 29;17:156. doi: 10.1186/s12864-016-2473-0 (PMC4772681; doi:10.1186/s12864-016-2473-0)
Supplement: Additional file 10: — List of genes associated with biological functions predicted by IPA downstream effects analysis to increase or decrease in distal gut of Atlantic salmon fed single plant protein diets. (XLSX 14 kb) [file 12864_2016_2473_MOESM10_ESM.xlsx]

## Sheet: Add file 10
Additional file 10
List of genes associated with biological functions predicted by IPA downstream effects analysis to increase or decrease in distal gut of Atlantic salmon fed single plant
protein diets (see Table 2 for details).
				Predicted
Diet ID	Diet description	Function		activation state	Genes (see Additional file 2 for full gene names)
S45	45% SPC	synthesis of steroid	.	Increased	ACAT2,CFTR,CREB1,CYP51A1,DHCR7,FDFT1,G6PC,SLC27A2
			.
S45	45% SPC	concentration of triacylglycerol	.	Decreased	ALOX5,CACNA1B,FABP6,FADS2,G6PC,JUN,MGAT3,PRF1,TXNIP
			.
			.
B45	45% BPC	cell-cell adhesion	.	Decreased	ABL2,ADAM10,APOA4,CDH2,DAB2,EPCAM,FBLIM1,IQGAP1,ITGA6,ITGB1,JUP,NEGR1,NME1,TNF
			.
B45	45% BPC	growth of epithelial tissue	.	Decreased	ANGPTL4,CDH2,CDKN2B,CUL3,CYP7B1,DAB2,F3,FGF2,FOS,G6PD,HNF4A,HUWE1,ITGA6,ITGB1,ITGB3,JUP,KLF2,KRT16,NME1,PIK3IP1,REG1B,SDC4,SLC7A11,TNF,TNFRSF1A,TOB1
			.
B45	45% BPC	development of blood vessel	.	Decreased	ACE2,ANGPTL4,ANXA2,AP1S2,ATP2A2,BIN1,CAV3,CDH2,COMMD1,DAB2,DHCR7,EDIL3,F3,FGF2,G6PD,ITGB1,ITGB3,JUP,KLF2,LMX1B,MMP13,PTPRB,SARS,SDC4,SERPINF2,TFAP2A,TNF,TNFRSF1A,TTN,VANGL2,XIRP1
			.
B45	45% BPC	cell movement of epithelial cells	.	Decreased	ADAM10,ALDOA,FGF2,ITGB1,ITGB3,JUP,KRT16,PIK3IP1,PTPRF,TNF
			.
B45	45% BPC	cell death of smooth muscle cells	.	Decreased	ALDOA,ARRB2,FGF2,ITGB3,PPP1CC,TNF,TNFRSF1A
			.
B45	45% BPC	apoptosis of connective tissue cells	.	Decreased	ABL2,ARRB2,FGF2,HSPA5,ITGB1,ITGB3,KLF2,MAVS,TNF,TNFRSF1A,TXNIP
			.
			.
SBM	36% SBM	proliferation of cells	.	Increased	ABCC5,ABI1,ABL1,ACLY,ACSL5,ACSL6,ACTL6A,ADRA1D,AHR,ALDOA,ANXA2,AQP1,ARNTL,ASNS,ATF4,ATF6,ATM,ATP5A1,BCAP31,BCL11A,BICC1,BIN3,BMF,BTN2A2,C19orf10,C1QBP,CACUL1,CALCOCO2,CAPN2,CAPNS1,CAPZA1,CASP8,CAT,CAV3,CBR1,CBX8,CCL20,CCND1,CD209,CD28,CD36,CD59,CDA,CDC16,CENPB,CES2,CISD1,CLTC,CNBP,COL4A1,CREB3L3,CREBBP,CRIP1,CSF1,CSK,CXCL2,CYBA,CYP1A1,CYP2J2,DAB2,DCTN2,DCUN1D3,DDIT4,DDX17,DDX5,DDX56,DEPTOR,DHCR7,…
			.
SBM	36% SBM	binding of DNA	.	Increased	ABL1,AHR,AHRR,ATM,BAZ2A,CAT,CCND1,CD28,CREBBP,CYP1A1,DNAJB1,FADD,FZD8,GABPB1,IFNG,IL1R1,IL4R,IL6R,ITGB3,LMNA,LPL,NFIC,NFKB2,NOS2,NPM1,PCNA,PML,PRKCD,PRL,PROC,RAC1,REST,SCD,SMAD1,SND1,SREBF2,SUB1,TAGLN,TF,TNF,TXNRD1,UBE2N,VCAM1,YWHAB,YWHAE,YWHAG,YWHAZ,ZBTB10
			.
SBM	36% SBM	synthesis of protein	.	Increased	ADRA1D,AHR,ATF4,CAV3,CCND1,CKAP5,CNBP,CSF1,CYP1A1,DCTN2,DEPTOR,DHPS,DROSHA,EIF1AX,EIF4E,EIF5,ELAVL1,ETF1,FMR1,GNAQ,GSN,H2AFZ,HNRNPK,HSPA5,IFNG,INSR,KHDRBS1,KRT17,LPL,MRPL17,NDRG2,NEURL1,NPM1,PIK3CA,PRG3,PRL,RBM4,RPL5,RRBP1,SARS,SAT1,SERP1,TNF,WARS
			.
SBM	36% SBM	synthesis of lipid	.	Increased	ABCG5,ACAT2,ACLY,ACOT7,ACSL5,ACSL6,AGPAT9,AHR,APOA2,ASPA,ATF6,B4GALNT1,BAAT,CASP8,CD209,CD36,CNBP,COX7A2,CREB3L3,CSF1,CYP1A1,CYP21A2,CYP51A1,DAB2,DGAT1,DHCR7,FDFT1,FDPS,FDX1,FITM2,HMOX2,HSD11B2,HSPA8,IDI1,IFNG,LPL,MAN2B1,MAPK10,MOG,MOGAT2,MTMR2,NCF1,NOS2,ODC1,PDHA1,PIK3CA,PIP5K1A,PLD2,PLIN2,PLSCR1,PRG3,PRKCD,PRL,PTGES3,PVALB,RAB35,RAC1,REST,SCD,SLC6A6,SLC9A3R1,SREBF2,STARD4,TNF,YWHAG
			.
SBM	36% SBM	metabolism of carbohydrate	.	Increased	ADRA1D,AGL,AKR1A1,ALDOA,ALDOB,ALDOC,APOA2,ATF6,B4GALNT1,CD28,CD36,CHPF,CLTC,CREB3L3,CREBBP,CSF1,FITM2,GALE,GNAQ,GNPNAT1,GPI,HLA-A,HPSE,INSR,KCNJ11,KHK,LPL,LRP6,MAN2B1,MTMR2,NEU3,PGD,PIK3CA,PIP5K1A,PLA1A,PLSCR1,PML,PPA1,PRL,PTGES3,RAB35,RAC1,SACM1L,SCD,SERP1,SLC9A3R1,TNF,TPI1,UAP1,UGT1A6
			.
SBM	36% SBM	organization of cytoplasm	.	Increased	ABI1,ABL1,ACTR2,ACTR3,AHR,ALDOA,AQP1,ARPC1A,ATF6,BCL11A,C1QBP,CAPN2,CAPNS1,CAV3,CIT,CKAP5,CLIP3,CLTC,CORO1C,CRIP1,CSF1,CSK,DCTN2,DLG3,DNAJB6,DPYSL3,DPYSL5,EPS8L2,FITM2,FLT4,FMR1,GMFG,GSN,HNRNPK,IFNG,IL1R1,INSR,IQGAP1,ITGB3,KATNA1,KIDINS220,KRT16,KRT17,LMAN1,MAPK10,MOG,MYH9,MYO10,NDRG1,NEFM,NEK1,NEU3,NEURL1,NSFL1C,PARP3,PARVB,PCYT1B,PDLIM4,PIK3CA,PIP5K1A,PLD2,PLEK2,PPP2CA,PRKACB,PRKCD,PROC,PTPRF,R…
			.
SBM	36% SBM	cellular homeostasis	.	Increased	ABL1,AHR,ALDOA,ANXA2,AQP1,ARNTL,ATF4,ATM,ATP2A1,ATP7B,BCAP31,BCL11A,BMF,BTN2A2,C7,CALCOCO2,CAPNS1,CARTPT,CASP8,CAT,CAV3,CCL20,CCND1,CD28,CD36,CD8B,CISD1,CLIC5,CLTC,COL4A1,CREBBP,CSK,CXCL2,CYB5A,CYCS,DDIT4,DEPTOR,DHPS,DIABLO,DNAJB1,EBAG9,FADD,FAM19A4,FMR1,FZD7,FZD8,GABRA1,GIMAP4,GNAQ,GPI,GPR18,GSN,HPX,HSD11B2,HSPA4,HSPA5,IFNG,IL13RA2,IL1R1,IL4R,IMMT,INSR,ITGB3,KCNJ11,KCNK5,KRT8,LMO2,LRP6,MAFB,MALT…
			.
SBM	36% SBM	cell movement	.	Increased	ABHD6,ABL1,ACTR2,ACTR3,AHR,ALDOA,ANGPTL2,ANXA2,ANXA3,AP2M1,APCS,AQP1,AQP8,ASNS,ATM,C1QBP,CAPN2,CAPNS1,CARTPT,CASP8,CAT,CAV3,CCL20,CCND1,CD209,CD28,CD36,CD59,CD99L2,CLEC4E,COL4A1,CORO1C,CSF1,CSK,CXCL2,CYP1A1,CYP21A2,CYP2J2,DAB2,DCTN2,DDIT4,DEPTOR,DNAJB6,DPYSL3,DROSHA,FADD,FGFBP1,FLT4,FMR1,FURIN,FZD7,GMFG,GNAI2,GPI,GSN,HLA-A,HNRNPK,HPSE,HSPA5,HTATIP2,HYOU1,IFNG,IL1R1,IL4R,IL6R,INSR,IQGAP1,ITGB3,KAT…
			.
SBM	36% SBM	cell death	.	Decreased	AAMDC,ABCC5,ABL1,ACLY,ACTL6A,ADRA1D,AHR,AIFM1,AKAP1,ALDOA,ALDOC,ANXA2,APCS,APRT,AQP1,ARNTL,ASNS,ATF4,ATF6,ATM,ATP2A1,ATP5A1,ATP7B,B4GALNT1,BAAT,BCAP31,BCL11A,BMF,C1QBP,C7,CALCOCO2,CAPN2,CAPNS1,CASP8,CAT,CAV3,CBR1,CCDC86,CCND1,CD28,CD36,CD59,CDA,CENPB,CHTF18,CIDEB,CIDEC,CIT,CKAP5,CLIP3,COL4A1,CREBBP,CRIP1,CSF1,CSK,CSTB,CXCL2,CYB5A,CYBA,CYCS,CYP2F1,CYP2J2,DAB2,DCTN2,DCUN1D3,DDIT4,DDX17,DDX5,DEPTOR,…
			.
SBM	36% SBM	autophagy	.	Increased	ABL1,ATF4,ATM,BMF,CALCOCO2,CAPNS1,CASP8,CAT,CCND1,CISD1,CLTC,CYB5A,DDIT4,DEPTOR,FADD,GPR18,HSPA5,IFNG,MTDH,NEU3,NOS2,NUPR1,PIK3CA,PLD2,PRKCD,RAB11A,RAB1A,SH3BP4,SQSTM1,TNF
