# Supplementary material for: Differential responses of the gut transcriptome to plant protein diets in farmed Atlantic salmon
Source: BMC Genomics. 2016 Feb 29;17:156. doi: 10.1186/s12864-016-2473-0 (PMC4772681; doi:10.1186/s12864-016-2473-0)
Supplement: Additional file 12: — Pathways ( n = 68) and contributing genes altered in distal gut of Atlantic salmon fed a soybean meal (SBM) diet. (XLSX 79 kb) [file 12864_2016_2473_MOESM12_ESM.xlsx]

## Sheet: Add file 12
Additional file 12
Pathways (n = 68) and contributing genes altered in distal gut of Atlantic salmon fed soybean meal (SBM) diet.
Ingenuity canonical pathway	Path order (sorted by significance)		Gene fold change (relative to FM diet), P<0.01 indicates pathway significance
Gene symbol	Gene name		SBM	B45	S45		S34B11	S22B22	S11B34
14-3-3-mediated Signaling	1		P<0.01
MAP3K5	mitogen-activated protein kinase kinase kinase 5	.	5.92576
ATM	ataxia telangiectasia mutated	.	2.464
TUBA3D	tubulin, alpha 3d	.	1.92652
PRKCD	protein kinase C, delta	.	1.67018
TUBA1C	tubulin, alpha 1c	.	1.62338
TUBB4B	tubulin, beta 4B class IVb	.	1.61608
YWHAE	tyrosine 3-monooxygenase/tryptophan 5-monooxygenase activation protein, epsilon	.	1.57789
TUBB3	Tubulin beta-3 chain	.	1.54221
YWHAZ	tyrosine 3-monooxygenase/tryptophan 5-monooxygenase activation protein, zeta	.	1.53475
TUBB	tubulin, beta class I	.	1.5003
YWHAB	tyrosine 3-monooxygenase/tryptophan 5-monooxygenase activation protein, beta	.	1.45649
TUBB4A	tubulin, beta 4A class IVa	.	1.44193
PIK3CA	phosphatidylinositol-4,5-bisphosphate 3-kinase, catalytic subunit alpha	.	-1.70882
YWHAG	tyrosine 3-monooxygenase/tryptophan 5-monooxygenase activation protein, gamma	.	-1.89605
TNF	tumor necrosis factor	.	-4.55673	-26.2273
MAPK10	mitogen-activated protein kinase 10	.	-4.60117
JUN	jun proto-oncogene	.			-1.69819
FOS	FBJ murine osteosarcoma viral oncogene homolog	.		10.6221
TNFRSF1A	tumor necrosis factor receptor superfamily, member 1A	.		-1.60882
TUBA4A	tubulin, alpha 4a	.		-1.83401
		.
NRF2-mediated Oxidative Stress Response	2	.	P<0.01
MAP3K5	mitogen-activated protein kinase kinase kinase 5	.	5.92576
ATM	ataxia telangiectasia mutated	.	2.464
AKR1A1	aldo-keto reductase family 1, member A1 (aldehyde reductase)	.	2.00973	1.75321
TXNRD1	thioredoxin reductase 1	.	1.92652
DNAJB11	DnaJ (Hsp40) homolog, subfamily B, member 11	.	1.91322
USP14	ubiquitin specific peptidase 14 (tRNA-guanine transglycosylase)	.	1.74191
CBR1	carbonyl reductase 1	.	1.71594
SQSTM1	sequestosome 1	.	1.70232
PRKCD	protein kinase C, delta	.	1.67018
DNAJC3	DnaJ (Hsp40) homolog, subfamily C, member 3	.	1.64547
DNAJB1	DnaJ (Hsp40) homolog, subfamily B, member 1	.	1.50316
DNAJB9	DnaJ (Hsp40) homolog, subfamily B, member 9	.	1.49796
DNAJB6	DnaJ (Hsp40) homolog, subfamily B, member 6	.	1.45095
ATF4	activating transcription factor 4	.	-1.42603	-1.60103					-1.55401
AOX1	aldehyde oxidase 1	.	-1.4651
PIK3CA	phosphatidylinositol-4,5-bisphosphate 3-kinase, catalytic subunit alpha	.	-1.70882
CAT	catalase	.	-1.79378
MGST1	microsomal glutathione S-transferase 1	.	-1.81378
CREBBP	CREB binding protein	.	-1.88035
JUN	jun proto-oncogene	.			-1.69819
JUND	jun D proto-oncogene	.			-1.47836
CUL3	cullin 3	.		2.17046
FOS	FBJ murine osteosarcoma viral oncogene homolog	.		10.6221
RBX1	ring-box 1, E3 ubiquitin protein ligase	.		2.20687				2.83628
		.
Unfolded protein response	3	.	P<0.01
MAP3K5	mitogen-activated protein kinase kinase kinase 5	.	5.92576
HSPA4	heat shock 70kDa protein 4	.	2.25636
SREBF2	sterol regulatory element binding transcription factor 2	.	1.89212
HSPA5	heat shock 70kDa protein 5 (glucose-regulated protein, 78kDa)	.	1.78788	-1.65099	-1.86768		-1.86348	-1.76052	-1.91543
HSPA8	heat shock 70kDa protein 8	.	1.67675	1.94801
HSPA9	heat shock 70kDa protein 9 (mortalin)	.	1.66902
DNAJC3	DnaJ (Hsp40) homolog, subfamily C, member 3	.	1.64547
DNAJB9	DnaJ (Hsp40) homolog, subfamily B, member 9	.	1.49796
ATF4	activating transcription factor 4	.	-1.42603	-1.60103					-1.55401
ATF6	activating transcription factor 6	.	-6.49802
		.
Myc Mediated Apoptosis Signaling	4	.	P<0.01
ATM	ataxia telangiectasia mutated	.	2.464
CYCS	cytochrome c, somatic	.	2.07005
CASP8	caspase 8, apoptosis-related cysteine peptidase	.	1.59107
YWHAE	tyrosine 3-monooxygenase/tryptophan 5-monooxygenase activation protein, epsilon	.	1.57789
YWHAZ	tyrosine 3-monooxygenase/tryptophan 5-monooxygenase activation protein, zeta	.	1.53475
YWHAB	tyrosine 3-monooxygenase/tryptophan 5-monooxygenase activation protein, beta	.	1.45649
FADD	Fas (TNFRSF6)-associated via death domain	.	1.42998
PIK3CA	phosphatidylinositol-4,5-bisphosphate 3-kinase, catalytic subunit alpha	.	-1.70882
YWHAG	tyrosine 3-monooxygenase/tryptophan 5-monooxygenase activation protein, gamma	.	-1.89605
MAPK10	mitogen-activated protein kinase 10	.	-4.60117
		.
LXR/RXR Activation	5	.	P<0.01
NFKB2	nuclear factor of kappa light polypeptide gene enhancer in B-cells 2 (p49/p100)	.	5.65293
HPX	hemopexin	.	5.3295
NOS2	nitric oxide synthase 2, inducible	.	4.54727
LPL	lipoprotein lipase	.	3.34499
FDFT1	farnesyl-diphosphate farnesyltransferase 1	.	2.89186		1.8025
CYP51A1	cytochrome P450, family 51, subfamily A, polypeptide 1	.	2.6217		3.06524		2.27837
IL1R1	interleukin 1 receptor, type I	.	2.27995
SCD	stearoyl-CoA desaturase (delta-9-desaturase)	.	1.79502
LBP	lipopolysaccharide binding protein	.	-1.47836
SERPINF2	serpin peptidase inhibitor, clade F (alpha-2 antiplasmin, pigment epithelium derived factor), member 2	.	-1.70409	-1.62789					-1.60882
APOA2	apolipoprotein A-II	.	-1.88557
ABCG5	ATP-binding cassette, sub-family G (WHITE), member 5	.	-1.89474
CD36	CD36 molecule (thrombospondin receptor)	.	-2.29979
TNF	tumor necrosis factor	.	-4.55673	-26.2273
TF	transferrin	.	-5.89708
APOA4	apolipoprotein A-IV	.		1.8908
TNFRSF1A	tumor necrosis factor receptor superfamily, member 1A	.		-1.60882
		.
Remodeling of Epithelial Adherens Junctions	6	.	P<0.01
TUBA3D	tubulin, alpha 3d	.	1.92652
ACTR2	ARP2 actin-related protein 2 homolog (yeast)	.	1.78757
TUBA1C	tubulin, alpha 1c	.	1.62338
TUBB4B	tubulin, beta 4B class IVb	.	1.61608
TUBB3	Tubulin beta-3 chain	.	1.54221
TUBB	tubulin, beta class I	.	1.5003
ACTR3	ARP3 actin-related protein 3 homolog (yeast)	.	1.49589
TUBB4A	tubulin, beta 4A class IVa	.	1.44193
ARPC1A	actin related protein 2/3 complex, subunit 1A, 41kDa	.	1.42306
IQGAP1	IQ motif containing GTPase activating protein 1	.	-1.56049	-1.65749			2.36854
NME1	NME/NM23 nucleoside diphosphate kinase 1	.		-3.73731
TUBA4A	tubulin, alpha 4a	.		-1.83401
		.
Type I Diabetes Mellitus Signaling	7	.	P<0.01
IFNG	interferon, gamma	.	9.90392
MAP3K5	mitogen-activated protein kinase kinase kinase 5	.	5.92576
NFKB2	nuclear factor of kappa light polypeptide gene enhancer in B-cells 2 (p49/p100)	.	5.65293
NOS2	nitric oxide synthase 2, inducible	.	4.54727
IL1R1	interleukin 1 receptor, type I	.	2.27995
CYCS	cytochrome c, somatic	.	2.07005
HLA-A	major histocompatibility complex, class I, A	.	1.78262
CASP8	caspase 8, apoptosis-related cysteine peptidase	.	1.59107
FADD	Fas (TNFRSF6)-associated via death domain	.	1.42998
CD28	CD28 molecule	.	-1.44393
TNF	tumor necrosis factor	.	-4.55673	-26.2273
MAPK10	mitogen-activated protein kinase 10	.	-4.60117
PRF1	perforin 1 (pore forming protein)	.	-6.95476	1.85575	2.48027		1.88296		2.24156
TNFRSF1A	tumor necrosis factor receptor superfamily, member 1A	.		-1.60882
		.
Aldosterone Signaling in Epithelial Cells	8	.	P<0.01
ATM	ataxia telangiectasia mutated	.	2.464
HSPA4	heat shock 70kDa protein 4	.	2.25636
DNAJB11	DnaJ (Hsp40) homolog, subfamily B, member 11	.	1.91322
DNAJC2	DnaJ (Hsp40) homolog, subfamily C, member 2	.	1.85061
HSPA5	heat shock 70kDa protein 5 (glucose-regulated protein, 78kDa)	.	1.78788	-1.65099	-1.86768		-1.86348	-1.76052	-1.91543
HSPA4L	heat shock 70kDa protein 4-like	.	1.76602
HSPA8	heat shock 70kDa protein 8	.	1.67675	1.94801
PRKCD	protein kinase C, delta	.	1.67018
HSPA9	heat shock 70kDa protein 9 (mortalin)	.	1.66902
DNAJC3	DnaJ (Hsp40) homolog, subfamily C, member 3	.	1.64547
HSPE1	heat shock 10kDa protein 1	.	1.57462
DNAJB1	DnaJ (Hsp40) homolog, subfamily B, member 1	.	1.50316
DNAJB9	DnaJ (Hsp40) homolog, subfamily B, member 9	.	1.49796
DNAJB6	DnaJ (Hsp40) homolog, subfamily B, member 6	.	1.45095
PIK3CA	phosphatidylinositol-4,5-bisphosphate 3-kinase, catalytic subunit alpha	.	-1.70882
PIP5K1A	phosphatidylinositol-4-phosphate 5-kinase, type I, alpha	.	-4.73052
		.
Production of Nitric Oxide and Reactive Oxygen Species in Macrophages	9	.	P<0.01
IFNG	interferon, gamma	.	9.90392
MAP3K5	mitogen-activated protein kinase kinase kinase 5	.	5.92576
NFKB2	nuclear factor of kappa light polypeptide gene enhancer in B-cells 2 (p49/p100)	.	5.65293
NOS2	nitric oxide synthase 2, inducible	.	4.54727
PPP2CA	protein phosphatase 2, catalytic subunit, alpha isozyme	.	3.2065
NCF1	neutrophil cytosolic factor 1	.	2.55443
ATM	ataxia telangiectasia mutated	.	2.464
RAC1	ras-related C3 botulinum toxin substrate 1 (rho family, small GTP binding protein Rac1)	.	1.81693
CYBA	cytochrome b-245, alpha polypeptide	.	1.78139
PRKCD	protein kinase C, delta	.	1.67018
RAP1B	RAP1B, member of RAS oncogene family	.	1.48968
PIK3CA	phosphatidylinositol-4,5-bisphosphate 3-kinase, catalytic subunit alpha	.	-1.70882
CAT	catalase	.	-1.79378
CREBBP	CREB binding protein	.	-1.88035
APOA2	apolipoprotein A-II	.	-1.88557
TNF	tumor necrosis factor	.	-4.55673	-26.2273
MAPK10	mitogen-activated protein kinase 10	.	-4.60117
FOS	FBJ murine osteosarcoma viral oncogene homolog	.		10.6221
PPP1CC	protein phosphatase 1, catalytic subunit, gamma isozyme	.		1.71238
APOA4	apolipoprotein A-IV	.		1.8908
TNFRSF1A	tumor necrosis factor receptor superfamily, member 1A	.		-1.60882
PPP2R5E	protein phosphatase 2, regulatory subunit B', epsilon isoform	.		1.70764
		.
Clathrin-mediated Endocytosis Signaling	10	.	P<0.01	P<0.01
CLTC	clathrin, heavy chain (Hc)	.	7.48499
ATM	ataxia telangiectasia mutated	.	2.464
RAB11A	RAB11A, member RAS oncogene family	.	2.09217
RAC1	ras-related C3 botulinum toxin substrate 1 (rho family, small GTP binding protein Rac1)	.	1.81693
ACTR2	ARP2 actin-related protein 2 homolog (yeast)	.	1.78757
HSPA8	heat shock 70kDa protein 8	.	1.67675	1.94801
RAB11B	RAB11B, member RAS oncogene family	.	1.60993
UBC	ubiquitin C	.	1.54578
ACTR3	ARP3 actin-related protein 3 homolog (yeast)	.	1.49589
ITGB3	integrin, beta 3 (platelet glycoprotein IIIa, antigen CD61)	.	1.47121	1.48144
ARPC1A	actin related protein 2/3 complex, subunit 1A, 41kDa	.	1.42306
AP2M1	adaptor-related protein complex 2, mu 1 subunit	.	1.41421
DAB2	Dab, mitogen-responsive phosphoprotein, homolog 2 (Drosophila)	.	-1.50838	2.82451
PIK3CA	phosphatidylinositol-4,5-bisphosphate 3-kinase, catalytic subunit alpha	.	-1.70882
APOA2	apolipoprotein A-II	.	-1.88557
TF	transferrin	.	-5.89708
SH3BP4	SH3-domain binding protein 4	.	-8.08922
ITGB1	integrin, beta 1 (fibronectin receptor, beta polypeptide, antigen CD29 includes MDF2, MSK12)	.		-1.60103
ARRB2	arrestin, beta 2	.		1.9711
APOA4	apolipoprotein A-IV	.		1.8908
FGF2	fibroblast growth factor 2 (basic)	.		-1.47325
		.
Cholesterol Biosynthesis I	11	.	P<0.01		P<0.01		P<0.01	P<0.01
FDFT1	farnesyl-diphosphate farnesyltransferase 1	.	2.89186		1.8025
CYP51A1	cytochrome P450, family 51, subfamily A, polypeptide 1	.	2.6217		3.06524		2.27837
MSMO1	methylsterol monooxygenase 1	.	2.44867	2.46058
NSDHL	NAD(P) dependent steroid dehydrogenase-like	.	2.36362
SC5D	sterol-C5-desaturase	.	1.85221		2.48113		1.94801
DHCR7	7-dehydrocholesterol reductase	.	1.63331	1.60882	1.94778		1.91101	2.21606	1.90792
TM7SF2	transmembrane 7 superfamily member 2	.	1.52045		2.06265		1.78262	1.65864
		.
Cholesterol Biosynthesis II (via 24,25-dihydrolanosterol)	12	.	P<0.01		P<0.01		P<0.01	P<0.01
FDFT1	farnesyl-diphosphate farnesyltransferase 1	.	2.89186		1.8025
CYP51A1	cytochrome P450, family 51, subfamily A, polypeptide 1	.	2.6217		3.06524		2.27837
MSMO1	methylsterol monooxygenase 1	.	2.44867	2.46058
NSDHL	NAD(P) dependent steroid dehydrogenase-like	.	2.36362
SC5D	sterol-C5-desaturase	.	1.85221		2.48113		1.94801
DHCR7	7-dehydrocholesterol reductase	.	1.63331	1.60882	1.94778		1.91101	2.21606	1.90792
TM7SF2	transmembrane 7 superfamily member 2	.	1.52045		2.06265		1.78262	1.65864
		.
Cholesterol Biosynthesis III (via Desmosterol)	13	.	P<0.01		P<0.01		P<0.01	P<0.01
FDFT1	farnesyl-diphosphate farnesyltransferase 1	.	2.89186		1.8025
CYP51A1	cytochrome P450, family 51, subfamily A, polypeptide 1	.	2.6217		3.06524		2.27837
MSMO1	methylsterol monooxygenase 1	.	2.44867	2.46058
NSDHL	NAD(P) dependent steroid dehydrogenase-like	.	2.36362
SC5D	sterol-C5-desaturase	.	1.85221		2.48113		1.94801
DHCR7	7-dehydrocholesterol reductase	.	1.63331	1.60882	1.94778		1.91101	2.21606	1.90792
TM7SF2	transmembrane 7 superfamily member 2	.	1.52045		2.06265		1.78262	1.65864
		.
Sucrose Degradation V (Mammalian)	14	.	P<0.01
ALDOC	aldolase C, fructose-bisphosphate	.	4.20178
ALDOA	aldolase A, fructose-bisphosphate	.	2.09435	-1.67946
TPI1	triosephosphate isomerase 1	.	1.42998
KHK	ketohexokinase (fructokinase)	.	-1.46612
ALDOB	aldolase B, fructose-bisphosphate	.	-1.499
		.
Germ Cell-Sertoli Cell Junction Signaling	15	.	P<0.01	P<0.01
MAP3K5	mitogen-activated protein kinase kinase kinase 5	.	5.92576
GSN	gelsolin	.	4.95539
ATM	ataxia telangiectasia mutated	.	2.464
MTMR2	myotubularin related protein 2	.	2.18556
TUBA3D	tubulin, alpha 3d	.	1.92652
RAC1	ras-related C3 botulinum toxin substrate 1 (rho family, small GTP binding protein Rac1)	.	1.81693
TUBA1C	tubulin, alpha 1c	.	1.62338
TUBB4B	tubulin, beta 4B class IVb	.	1.61608
TUBB3	Tubulin beta-3 chain	.	1.54221
TUBB	tubulin, beta class I	.	1.5003
TUBB4A	tubulin, beta 4A class IVa	.	1.44193
IQGAP1	IQ motif containing GTPase activating protein 1	.	-1.56049	-1.65749			2.36854
PIK3CA	phosphatidylinositol-4,5-bisphosphate 3-kinase, catalytic subunit alpha	.	-1.70882
TNF	tumor necrosis factor	.	-4.55673	-26.2273
MAPK10	mitogen-activated protein kinase 10	.	-4.60117
ITGB1	integrin, beta 1 (fibronectin receptor, beta polypeptide, antigen CD29 includes MDF2, MSK12)	.		-1.60103
CDH2	cadherin 2, type 1, N-cadherin (neuronal)	.		-1.70882
CFL2	cofilin 2 (muscle)	.		7.97785
TNFRSF1A	tumor necrosis factor receptor superfamily, member 1A	.		-1.60882
TUBA4A	tubulin, alpha 4a	.		-1.83401
ITGA6	integrin, alpha 6	.		1.53688
JUP	junction plakoglobin	.		1.80375
		.
Superpathway of Cholesterol Biosynthesis	16	.	P<0.01		P<0.01		P<0.01	P<0.01
FDFT1	farnesyl-diphosphate farnesyltransferase 1	.	2.89186		1.8025
CYP51A1	cytochrome P450, family 51, subfamily A, polypeptide 1	.	2.6217		3.06524		2.27837
IDI1	isopentenyl-diphosphate delta isomerase 1	.	2.56431
MSMO1	methylsterol monooxygenase 1	.	2.44867	2.46058
NSDHL	NAD(P) dependent steroid dehydrogenase-like	.	2.36362
SC5D	sterol-C5-desaturase	.	1.85221		2.48113		1.94801
ACAT2	acetyl-CoA acetyltransferase 2	.	1.82766		2.63171		2.35871	2.12727	1.99446
FDPS	farnesyl diphosphate synthase	.	1.80375
DHCR7	7-dehydrocholesterol reductase	.	1.63331	1.60882	1.94778		1.91101	2.21606	1.90792
TM7SF2	transmembrane 7 superfamily member 2	.	1.52045		2.06265		1.78262	1.65864
		.
Protein Ubiquitination Pathway	17	.	P<0.01
IFNG	interferon, gamma	.	9.90392
HSPA4	heat shock 70kDa protein 4	.	2.25636
DNAJB11	DnaJ (Hsp40) homolog, subfamily B, member 11	.	1.91322
DNAJC2	DnaJ (Hsp40) homolog, subfamily C, member 2	.	1.85061
HSPA5	heat shock 70kDa protein 5 (glucose-regulated protein, 78kDa)	.	1.78788	-1.65099	-1.86768		-1.86348	-1.76052	-1.91543
HLA-A	major histocompatibility complex, class I, A	.	1.78262
HSPA4L	heat shock 70kDa protein 4-like	.	1.76602
USP14	ubiquitin specific peptidase 14 (tRNA-guanine transglycosylase)	.	1.74191
HSPA8	heat shock 70kDa protein 8	.	1.67675	1.94801
HSPA9	heat shock 70kDa protein 9 (mortalin)	.	1.66902
DNAJC3	DnaJ (Hsp40) homolog, subfamily C, member 3	.	1.64547
PSMD13	proteasome (prosome, macropain) 26S subunit, non-ATPase, 13	.	1.62902
HSPE1	heat shock 10kDa protein 1	.	1.57462
UBC	ubiquitin C	.	1.54578
PSMD4	proteasome (prosome, macropain) 26S subunit, non-ATPase, 4	.	1.54168
DNAJB1	DnaJ (Hsp40) homolog, subfamily B, member 1	.	1.50316
DNAJB9	DnaJ (Hsp40) homolog, subfamily B, member 9	.	1.49796
UBE2N	ubiquitin-conjugating enzyme E2N	.	1.49485
PSMC6	proteasome (prosome, macropain) 26S subunit, ATPase, 6	.	1.47019
DNAJB6	DnaJ (Hsp40) homolog, subfamily B, member 6	.	1.45095
PSMB7	proteasome (prosome, macropain) subunit, beta type, 7	.			1.48658
PSMA7	proteasome (prosome, macropain) subunit, alpha type, 7	.			1.67946
PSMD14	proteasome (prosome, macropain) 26S subunit, non-ATPase, 14	.			1.54221
PSMB3	proteasome (prosome, macropain) subunit, beta type, 3	.		8.22491
RBX1	ring-box 1, E3 ubiquitin protein ligase	.		2.20687				2.83628
USP48	ubiquitin specific peptidase 48	.		5.4039
		.
Epithelial Adherens Junction Signaling	18	.	P<0.01
TUBA3D	tubulin, alpha 3d	.	1.92652
RAC1	ras-related C3 botulinum toxin substrate 1 (rho family, small GTP binding protein Rac1)	.	1.81693
ACTR2	ARP2 actin-related protein 2 homolog (yeast)	.	1.78757
TUBA1C	tubulin, alpha 1c	.	1.62338
TUBB4B	tubulin, beta 4B class IVb	.	1.61608
TUBB3	Tubulin beta-3 chain	.	1.54221
TUBB	tubulin, beta class I	.	1.5003
ACTR3	ARP3 actin-related protein 3 homolog (yeast)	.	1.49589
RAP1B	RAP1B, member of RAS oncogene family	.	1.48968
MYH9	myosin, heavy chain 9, non-muscle	.	1.47939
TUBB4A	tubulin, beta 4A class IVa	.	1.44193
ARPC1A	actin related protein 2/3 complex, subunit 1A, 41kDa	.	1.42306
IQGAP1	IQ motif containing GTPase activating protein 1	.	-1.56049	-1.65749			2.36854
MYH7	myosin, heavy chain 7, cardiac muscle, beta	.	-3.47256
PTEN	phosphatase and tensin homolog	.			-1.55401
CDH2	cadherin 2, type 1, N-cadherin (neuronal)	.		-1.70882
TUBA4A	tubulin, alpha 4a	.		-1.83401
JUP	junction plakoglobin	.		1.80375
		.
Endoplasmic Reticulum Stress Pathway	19	.	P<0.01						P<0.01
MAP3K5	mitogen-activated protein kinase kinase kinase 5	.	5.92576
HSPA5	heat shock 70kDa protein 5 (glucose-regulated protein, 78kDa)	.	1.78788	-1.65099	-1.86768		-1.86348	-1.76052	-1.91543
DNAJC3	DnaJ (Hsp40) homolog, subfamily C, member 3	.	1.64547
ATF4	activating transcription factor 4	.	-1.42603	-1.60103					-1.55401
ATF6	activating transcription factor 6	.	-6.49802
		.
ILK Signaling	20	.	P<0.01	P<0.01
NFKB2	nuclear factor of kappa light polypeptide gene enhancer in B-cells 2 (p49/p100)	.	5.65293
NOS2	nitric oxide synthase 2, inducible	.	4.54727
PPP2CA	protein phosphatase 2, catalytic subunit, alpha isozyme	.	3.2065
ATM	ataxia telangiectasia mutated	.	2.464
TMSB10	thymosin beta 10	.	2.09072
MYH9	myosin, heavy chain 9, non-muscle	.	1.47939
ITGB3	integrin, beta 3 (platelet glycoprotein IIIa, antigen CD61)	.	1.47121	1.48144
ATF4	activating transcription factor 4	.	-1.42603	-1.60103					-1.55401
PIK3CA	phosphatidylinositol-4,5-bisphosphate 3-kinase, catalytic subunit alpha	.	-1.70882
CCND1	cyclin D1	.	-1.76418
PARVB	parvin, beta	.	-1.81504
CREBBP	CREB binding protein	.	-1.88035
MYH7	myosin, heavy chain 7, cardiac muscle, beta	.	-3.47256
TNF	tumor necrosis factor	.	-4.55673	-26.2273
MAPK10	mitogen-activated protein kinase 10	.	-4.60117
TGFB1I1	transforming growth factor beta 1 induced transcript 1	.	-5.77972
JUN	jun proto-oncogene	.			-1.69819
CREB1	cAMP responsive element binding protein 1	.			14.43				-18.3792
PTEN	phosphatase and tensin homolog	.			-1.55401
ITGB1	integrin, beta 1 (fibronectin receptor, beta polypeptide, antigen CD29 includes MDF2, MSK12)	.		-1.60103
FOS	FBJ murine osteosarcoma viral oncogene homolog	.		10.6221
FBLIM1	filamin binding LIM protein 1	.		1.69349
CFL2	cofilin 2 (muscle)	.		7.97785
TNFRSF1A	tumor necrosis factor receptor superfamily, member 1A	.		-1.60882
PPP2R5E	protein phosphatase 2, regulatory subunit B', epsilon isoform	.		1.70764
		.
CTLA4 Signaling in Cytotoxic T Lymphocytes	21	.	P<0.01
CD8B	CD8 Antigen, Beta Polypeptide 1	.	13.6233
CLTC	clathrin, heavy chain (Hc)	.	7.48499
PPP2CA	protein phosphatase 2, catalytic subunit, alpha isozyme	.	3.2065
ATM	ataxia telangiectasia mutated	.	2.464
HLA-A	major histocompatibility complex, class I, A	.	1.78262
AP1M2	adaptor-related protein complex 1, mu 2 subunit	.	1.71356
AP2M1	adaptor-related protein complex 2, mu 1 subunit	.	1.41421
CD28	CD28 molecule	.	-1.44393
PIK3CA	phosphatidylinositol-4,5-bisphosphate 3-kinase, catalytic subunit alpha	.	-1.70882
ZAP70	zeta-chain (TCR) associated protein kinase 70kDa	.	-1.71951
AP1S2	adaptor-related protein complex 1, sigma 2 subunit	.		1.70882
PPP2R5E	protein phosphatase 2, regulatory subunit B', epsilon isoform	.		1.70764
		.
NF-κB Signaling	22	.	P<0.01
NFKB2	nuclear factor of kappa light polypeptide gene enhancer in B-cells 2 (p49/p100)	.	5.65293
PRKACB	protein kinase, cAMP-dependent, catalytic, beta	.	3.24001
ATM	ataxia telangiectasia mutated	.	2.464
IL1R1	interleukin 1 receptor, type I	.	2.27995
MALT1	mucosa associated lymphoid tissue lymphoma translocation gene 1	.	1.88426
CASP8	caspase 8, apoptosis-related cysteine peptidase	.	1.59107
UBE2N	ubiquitin-conjugating enzyme E2N	.	1.49485
FADD	Fas (TNFRSF6)-associated via death domain	.	1.42998
PIK3CA	phosphatidylinositol-4,5-bisphosphate 3-kinase, catalytic subunit alpha	.	-1.70882
ZAP70	zeta-chain (TCR) associated protein kinase 70kDa	.	-1.71951
CREBBP	CREB binding protein	.	-1.88035
INSR	insulin receptor	.	-1.90924
TNF	tumor necrosis factor	.	-4.55673	-26.2273
TAB3	TGF-beta activated kinase 1/MAP3K7 binding protein 3	.	-5.65293
FLT4	fms-related tyrosine kinase 4	.	-10.3603
TNFRSF1A	tumor necrosis factor receptor superfamily, member 1A	.		-1.60882
		.
Apoptosis Signaling	23	.	P<0.01
MAP3K5	mitogen-activated protein kinase kinase kinase 5	.	5.92576
NFKB2	nuclear factor of kappa light polypeptide gene enhancer in B-cells 2 (p49/p100)	.	5.65293
CYCS	cytochrome c, somatic	.	2.07005
CAPN2	calpain 2, (m/II) large subunit	.	1.87125
DIABLO	diablo, IAP-binding mitochondrial protein	.	1.73448
CASP8	caspase 8, apoptosis-related cysteine peptidase	.	1.59107
LMNA	lamin A/C	.	1.55079
CAPNS1	calpain, small subunit 1	.	1.53368
AIFM1	apoptosis-inducing factor, mitochondrion-associated, 1	.	1.49071
TNF	tumor necrosis factor	.	-4.55673	-26.2273
TNFRSF1A	tumor necrosis factor receptor superfamily, member 1A	.		-1.60882
		.
Induction of Apoptosis by HIV1	24	.	P<0.01
MAP3K5	mitogen-activated protein kinase kinase kinase 5	.	5.92576
NFKB2	nuclear factor of kappa light polypeptide gene enhancer in B-cells 2 (p49/p100)	.	5.65293
CYCS	cytochrome c, somatic	.	2.07005
DIABLO	diablo, IAP-binding mitochondrial protein	.	1.73448
CASP8	caspase 8, apoptosis-related cysteine peptidase	.	1.59107
FADD	Fas (TNFRSF6)-associated via death domain	.	1.42998
TNF	tumor necrosis factor	.	-4.55673	-26.2273
MAPK10	mitogen-activated protein kinase 10	.	-4.60117
TNFRSF1A	tumor necrosis factor receptor superfamily, member 1A	.		-1.60882
		.
CD28 Signaling in T Helper Cells	25	.	P<0.01
CSK	c-src tyrosine kinase	.	5.96698
NFKB2	nuclear factor of kappa light polypeptide gene enhancer in B-cells 2 (p49/p100)	.	5.65293
ATM	ataxia telangiectasia mutated	.	2.464
MALT1	mucosa associated lymphoid tissue lymphoma translocation gene 1	.	1.88426
RAC1	ras-related C3 botulinum toxin substrate 1 (rho family, small GTP binding protein Rac1)	.	1.81693
ACTR2	ARP2 actin-related protein 2 homolog (yeast)	.	1.78757
ACTR3	ARP3 actin-related protein 3 homolog (yeast)	.	1.49589
ARPC1A	actin related protein 2/3 complex, subunit 1A, 41kDa	.	1.42306
CD28	CD28 molecule	.	-1.44393
PIK3CA	phosphatidylinositol-4,5-bisphosphate 3-kinase, catalytic subunit alpha	.	-1.70882
ZAP70	zeta-chain (TCR) associated protein kinase 70kDa	.	-1.71951
MAPK10	mitogen-activated protein kinase 10	.	-4.60117
JUN	jun proto-oncogene	.			-1.69819
CALM2	calmodulin 2 (phosphorylase kinase, delta)	.		1.76908
FOS	FBJ murine osteosarcoma viral oncogene homolog	.		10.6221
		.
Huntington's Disease Signaling	26	.	P<0.01
CLTC	clathrin, heavy chain (Hc)	.	7.48499
GNAQ	guanine nucleotide binding protein (G protein), q polypeptide	.	2.92209
ATM	ataxia telangiectasia mutated	.	2.464
HSPA4	heat shock 70kDa protein 4	.	2.25636
CYCS	cytochrome c, somatic	.	2.07005
CAPN2	calpain 2, (m/II) large subunit	.	1.87125
HSPA5	heat shock 70kDa protein 5 (glucose-regulated protein, 78kDa)	.	1.78788	-1.65099	-1.86768		-1.86348	-1.76052	-1.91543
HSPA8	heat shock 70kDa protein 8	.	1.67675	1.94801
PRKCD	protein kinase C, delta	.	1.67018
HSPA9	heat shock 70kDa protein 9 (mortalin)	.	1.66902
CASP8	caspase 8, apoptosis-related cysteine peptidase	.	1.59107
UBC	ubiquitin C	.	1.54578
CAPNS1	calpain, small subunit 1	.	1.53368
DNAJB1	DnaJ (Hsp40) homolog, subfamily B, member 1	.	1.50316
ATF4	activating transcription factor 4	.	-1.42603	-1.60103					-1.55401
PIK3CA	phosphatidylinositol-4,5-bisphosphate 3-kinase, catalytic subunit alpha	.	-1.70882
CREBBP	CREB binding protein	.	-1.88035
REST	RE1-silencing transcription factor	.	-3.43188
JUN	jun proto-oncogene	.			-1.69819
CACNA1B	calcium channel, voltage-dependent, N type, alpha 1B subunit	.			-1.88557
CREB1	cAMP responsive element binding protein 1	.			14.43				-18.3792
SDHA	succinate dehydrogenase complex, subunit A, flavoprotein (Fp)	.		1.50316
HDAC11	histone deacetylase 11	.		-12.8616
		.
p70S6K Signaling	27	.	P<0.01
PPP2CA	protein phosphatase 2, catalytic subunit, alpha isozyme	.	3.2065
GNAQ	guanine nucleotide binding protein (G protein), q polypeptide	.	2.92209
ATM	ataxia telangiectasia mutated	.	2.464
IL4R	interleukin 4 receptor	.	1.69937
PRKCD	protein kinase C, delta	.	1.67018
YWHAE	tyrosine 3-monooxygenase/tryptophan 5-monooxygenase activation protein, epsilon	.	1.57789
BCAP31	B-cell receptor-associated protein 31	.	1.56374
YWHAZ	tyrosine 3-monooxygenase/tryptophan 5-monooxygenase activation protein, zeta	.	1.53475
YWHAB	tyrosine 3-monooxygenase/tryptophan 5-monooxygenase activation protein, beta	.	1.45649
PIK3CA	phosphatidylinositol-4,5-bisphosphate 3-kinase, catalytic subunit alpha	.	-1.70882
YWHAG	tyrosine 3-monooxygenase/tryptophan 5-monooxygenase activation protein, gamma	.	-1.89605
GNAI2	guanine nucleotide binding protein (G protein), alpha inhibiting activity polypeptide 2	.	-2.53034				-2.3473	-2.65737	-2.43344
		.
Death Receptor Signaling	28	.	P<0.01
MAP3K5	mitogen-activated protein kinase kinase kinase 5	.	5.92576
NFKB2	nuclear factor of kappa light polypeptide gene enhancer in B-cells 2 (p49/p100)	.	5.65293
CYCS	cytochrome c, somatic	.	2.07005
PARP3	poly (ADP-ribose) polymerase family, member 3	.	2.04344
DIABLO	diablo, IAP-binding mitochondrial protein	.	1.73448
CASP8	caspase 8, apoptosis-related cysteine peptidase	.	1.59107
LMNA	lamin A/C	.	1.55079
FADD	Fas (TNFRSF6)-associated via death domain	.	1.42998
PARP15	poly (ADP-ribose) polymerase family, member 15	.	-1.47019
TNF	tumor necrosis factor	.	-4.55673	-26.2273
TNFRSF1A	tumor necrosis factor receptor superfamily, member 1A	.		-1.60882
		.
Tumoricidal Function of Hepatic Natural Killer Cells	29	.	P<0.01
CYCS	cytochrome c, somatic	.	2.07005
CASP8	caspase 8, apoptosis-related cysteine peptidase	.	1.59107
AIFM1	apoptosis-inducing factor, mitochondrion-associated, 1	.	1.49071
FADD	Fas (TNFRSF6)-associated via death domain	.	1.42998
PRF1	perforin 1 (pore forming protein)	.	-6.95476	1.85575	2.48027		1.88296		2.24156
		.
Actin Cytoskeleton Signaling	30	.	P<0.01
TTN	titin	.	8.31087	-5.84013
CSK	c-src tyrosine kinase	.	5.96698
GSN	gelsolin	.	4.95539
ATM	ataxia telangiectasia mutated	.	2.464
TMSB10	thymosin beta 10	.	2.09072
RAC1	ras-related C3 botulinum toxin substrate 1 (rho family, small GTP binding protein Rac1)	.	1.81693
ACTR2	ARP2 actin-related protein 2 homolog (yeast)	.	1.78757
MYL12A	myosin, light chain 12A, regulatory, non-sarcomeric	.	1.68471
MYL12B	myosin, light chain 12B, regulatory	.	1.63467
ACTR3	ARP3 actin-related protein 3 homolog (yeast)	.	1.49589
MYH9	myosin, heavy chain 9, non-muscle	.	1.47939
ARPC1A	actin related protein 2/3 complex, subunit 1A, 41kDa	.	1.42306
LBP	lipopolysaccharide binding protein	.	-1.47836
IQGAP1	IQ motif containing GTPase activating protein 1	.	-1.56049	-1.65749			2.36854
PIK3CA	phosphatidylinositol-4,5-bisphosphate 3-kinase, catalytic subunit alpha	.	-1.70882
MYH7	myosin, heavy chain 7, cardiac muscle, beta	.	-3.47256
PIP5K1A	phosphatidylinositol-4-phosphate 5-kinase, type I, alpha	.	-4.73052
ITGB1	integrin, beta 1 (fibronectin receptor, beta polypeptide, antigen CD29 includes MDF2, MSK12)	.		-1.60103
CFL2	cofilin 2 (muscle)	.		7.97785
FGF2	fibroblast growth factor 2 (basic)	.		-1.47325
MYLK	myosin light chain kinase	.		1.58557
		.
Integrin Signaling	31	.	P<0.01
TTN	titin	.	8.31087	-5.84013
ATM	ataxia telangiectasia mutated	.	2.464
CAPN2	calpain 2, (m/II) large subunit	.	1.87125
RAC1	ras-related C3 botulinum toxin substrate 1 (rho family, small GTP binding protein Rac1)	.	1.81693
ACTR2	ARP2 actin-related protein 2 homolog (yeast)	.	1.78757
MYL12A	myosin, light chain 12A, regulatory, non-sarcomeric	.	1.68471
MYL12B	myosin, light chain 12B, regulatory	.	1.63467
ARF5	ADP-ribosylation factor 5	.	1.63354
CAPNS1	calpain, small subunit 1	.	1.53368
ACTR3	ARP3 actin-related protein 3 homolog (yeast)	.	1.49589
RAP1B	RAP1B, member of RAS oncogene family	.	1.48968
ITGB3	integrin, beta 3 (platelet glycoprotein IIIa, antigen CD61)	.	1.47121	1.48144
ARPC1A	actin related protein 2/3 complex, subunit 1A, 41kDa	.	1.42306
PIK3CA	phosphatidylinositol-4,5-bisphosphate 3-kinase, catalytic subunit alpha	.	-1.70882
PARVB	parvin, beta	.	-1.81504
ABL1	c-abl oncogene 1, non-receptor tyrosine kinase	.	-12.8616
ITGB1	integrin, beta 1 (fibronectin receptor, beta polypeptide, antigen CD29 includes MDF2, MSK12)	.		-1.60103
ITGA6	integrin, alpha 6	.		1.53688
MYLK	myosin light chain kinase	.		1.58557
BCAR3	breast cancer anti-estrogen resistance 3	.		2.15696
		.
Androgen Signaling	32	.	P<0.01
ERCC3	excision repair cross-complementing rodent repair deficiency, complementation group 3	.	7.93373
NFKB2	nuclear factor of kappa light polypeptide gene enhancer in B-cells 2 (p49/p100)	.	5.65293
PRKACB	protein kinase, cAMP-dependent, catalytic, beta	.	3.24001
GNAQ	guanine nucleotide binding protein (G protein), q polypeptide	.	2.92209
HSPA4	heat shock 70kDa protein 4	.	2.25636
PRKCD	protein kinase C, delta	.	1.67018
DNAJB1	DnaJ (Hsp40) homolog, subfamily B, member 1	.	1.50316
CCND1	cyclin D1	.	-1.76418
CREBBP	CREB binding protein	.	-1.88035
GNAI2	guanine nucleotide binding protein (G protein), alpha inhibiting activity polypeptide 2	.	-2.53034				-2.3473	-2.65737	-2.43344
TGFB1I1	transforming growth factor beta 1 induced transcript 1	.	-5.77972
JUN	jun proto-oncogene	.			-1.69819
TAF2	TAF2 RNA polymerase II, TATA box binding protein (TBP)-associated factor, 150kDa	.			2.38171
CALM2	calmodulin 2 (phosphorylase kinase, delta)	.		1.76908
NCOA4	nuclear receptor coactivator 4	.		70.5219
		.
Estrogen-Dependent Breast Cancer Signaling	33	.	P<0.01
NFKB2	nuclear factor of kappa light polypeptide gene enhancer in B-cells 2 (p49/p100)	.	5.65293
ATM	ataxia telangiectasia mutated	.	2.464
HSD17B12	hydroxysteroid (17-beta) dehydrogenase 12	.	1.71594
HSD17B14	hydroxysteroid (17-beta) dehydrogenase 14	.	1.69937
ATF4	activating transcription factor 4	.	-1.42603	-1.60103					-1.55401
PIK3CA	phosphatidylinositol-4,5-bisphosphate 3-kinase, catalytic subunit alpha	.	-1.70882
CCND1	cyclin D1	.	-1.76418
CREBBP	CREB binding protein	.	-1.88035
JUN	jun proto-oncogene	.			-1.69819
CREB1	cAMP responsive element binding protein 1	.			14.43				-18.3792
FOS	FBJ murine osteosarcoma viral oncogene homolog	.		10.6221
		.
Axonal Guidance Signaling	34	.	P<0.01
PRKACB	protein kinase, cAMP-dependent, catalytic, beta	.	3.24001
GNAQ	guanine nucleotide binding protein (G protein), q polypeptide	.	2.92209
ATM	ataxia telangiectasia mutated	.	2.464
TUBA3D	tubulin, alpha 3d	.	1.92652
RAC1	ras-related C3 botulinum toxin substrate 1 (rho family, small GTP binding protein Rac1)	.	1.81693
ACTR2	ARP2 actin-related protein 2 homolog (yeast)	.	1.78757
SDC2	syndecan 2	.	1.6888
MYL12A	myosin, light chain 12A, regulatory, non-sarcomeric	.	1.68471
PRKCD	protein kinase C, delta	.	1.67018
MYL12B	myosin, light chain 12B, regulatory	.	1.63467
TUBA1C	tubulin, alpha 1c	.	1.62338
TUBB4B	tubulin, beta 4B class IVb	.	1.61608
EIF4E	eukaryotic translation initiation factor 4E	.	1.60464
RTN4	reticulon 4	.	1.58502
TUBB3	Tubulin beta-3 chain	.	1.54221
TUBB	tubulin, beta class I	.	1.5003
ACTR3	ARP3 actin-related protein 3 homolog (yeast)	.	1.49589
RAP1B	RAP1B, member of RAS oncogene family	.	1.48968
TUBB4A	tubulin, beta 4A class IVa	.	1.44193
ARPC1A	actin related protein 2/3 complex, subunit 1A, 41kDa	.	1.42306
FZD8	frizzled family receptor 8	.	-1.54435		1.53262		1.54649
FZD7	frizzled family receptor 7	.	-1.66902
PIK3CA	phosphatidylinositol-4,5-bisphosphate 3-kinase, catalytic subunit alpha	.	-1.70882
SRGAP3	SLIT-ROBO Rho GTPase activating protein 3	.	-1.81882
GNAI2	guanine nucleotide binding protein (G protein), alpha inhibiting activity polypeptide 2	.	-2.53034				-2.3473	-2.65737	-2.43344
DPYSL5	dihydropyrimidinase-like 5	.	-2.86592	-1.6144
ABL1	c-abl oncogene 1, non-receptor tyrosine kinase	.	-12.8616
PAPPA2	pappalysin 2	.			-104.837
ECE2	endothelin converting enzyme 2	.			-6.35548
MMP13	matrix metallopeptidase 13 (collagenase 3)	.		-1.94127	-2.36199		-2.18758		-2.42447
PSMD14	proteasome (prosome, macropain) 26S subunit, non-ATPase, 14	.			1.54221
ITGB1	integrin, beta 1 (fibronectin receptor, beta polypeptide, antigen CD29 includes MDF2, MSK12)	.		-1.60103
CFL2	cofilin 2 (muscle)	.		7.97785
LINGO1	leucine rich repeat and Ig domain containing 1	.		-10.0352
ADAM10	ADAM metallopeptidase domain 10	.		11.2356
TUBA4A	tubulin, alpha 4a	.		-1.83401
		.
Fcγ Receptor-mediated Phagocytosis in Macrophages and Monocytes	35	.	P<0.01
PLD2	phospholipase D2	.	7.18506
NCF1	neutrophil cytosolic factor 1	.	2.55443
RAB11A	RAB11A, member RAS oncogene family	.	2.09217
RAC1	ras-related C3 botulinum toxin substrate 1 (rho family, small GTP binding protein Rac1)	.	1.81693
ACTR2	ARP2 actin-related protein 2 homolog (yeast)	.	1.78757
PRKCD	protein kinase C, delta	.	1.67018
RAB11B	RAB11B, member RAS oncogene family	.	1.60993
ACTR3	ARP3 actin-related protein 3 homolog (yeast)	.	1.49589
ARPC1A	actin related protein 2/3 complex, subunit 1A, 41kDa	.	1.42306
PIP5K1A	phosphatidylinositol-4-phosphate 5-kinase, type I, alpha	.	-4.73052
PTEN	phosphatase and tensin homolog	.			-1.55401
		.
Acute Phase Response Signaling	36	.	P<0.01
MAP3K5	mitogen-activated protein kinase kinase kinase 5	.	5.92576
NFKB2	nuclear factor of kappa light polypeptide gene enhancer in B-cells 2 (p49/p100)	.	5.65293
HPX	hemopexin	.	5.3295
IL1R1	interleukin 1 receptor, type I	.	2.27995
APCS	amyloid P component, serum	.	1.83783	5.95046
HNRNPK	heterogeneous nuclear ribonucleoprotein K	.	1.62563
IL6R	interleukin 6 receptor	.	-1.44995
LBP	lipopolysaccharide binding protein	.	-1.47836
SERPINF2	serpin peptidase inhibitor, clade F (alpha-2 antiplasmin, pigment epithelium derived factor), member 2	.	-1.70409	-1.62789					-1.60882
PIK3CA	phosphatidylinositol-4,5-bisphosphate 3-kinase, catalytic subunit alpha	.	-1.70882
HMOX2	heme oxygenase (decycling) 2	.	-1.87125		2.2548		2.78562	1.98206
APOA2	apolipoprotein A-II	.	-1.88557
TNF	tumor necrosis factor	.	-4.55673	-26.2273
TF	transferrin	.	-5.89708
SERPING1	serpin peptidase inhibitor, clade G (C1 inhibitor), member 1	.			-6.24196
JUN	jun proto-oncogene	.			-1.69819
FOS	FBJ murine osteosarcoma viral oncogene homolog	.		10.6221
TNFRSF1A	tumor necrosis factor receptor superfamily, member 1A	.		-1.60882
		.
eNOS Signaling	37	.	P<0.01
PRKACB	protein kinase, cAMP-dependent, catalytic, beta	.	3.24001
GNAQ	guanine nucleotide binding protein (G protein), q polypeptide	.	2.92209
ATM	ataxia telangiectasia mutated	.	2.464
HSPA4	heat shock 70kDa protein 4	.	2.25636
HSPA5	heat shock 70kDa protein 5 (glucose-regulated protein, 78kDa)	.	1.78788	-1.65099	-1.86768		-1.86348	-1.76052	-1.91543
HSPA8	heat shock 70kDa protein 8	.	1.67675	1.94801
PRKCD	protein kinase C, delta	.	1.67018
HSPA9	heat shock 70kDa protein 9 (mortalin)	.	1.66902
CASP8	caspase 8, apoptosis-related cysteine peptidase	.	1.59107
AQP1	aquaporin 1 (Colton blood group)	.	1.55079
PIK3CA	phosphatidylinositol-4,5-bisphosphate 3-kinase, catalytic subunit alpha	.	-1.70882
AQP8	aquaporin 8	.	-2.46913	-2.23148					-2.54912
FLT4	fms-related tyrosine kinase 4	.	-10.3603
CALM2	calmodulin 2 (phosphorylase kinase, delta)	.		1.76908
		.
Role of PKR in Interferon Induction and Antiviral Response	38	.	P<0.01
IFNG	interferon, gamma	.	9.90392
NFKB2	nuclear factor of kappa light polypeptide gene enhancer in B-cells 2 (p49/p100)	.	5.65293
CYCS	cytochrome c, somatic	.	2.07005
CASP8	caspase 8, apoptosis-related cysteine peptidase	.	1.59107
FADD	Fas (TNFRSF6)-associated via death domain	.	1.42998
TNF	tumor necrosis factor	.	-4.55673	-26.2273
TNFRSF1A	tumor necrosis factor receptor superfamily, member 1A	.		-1.60882
		.
Type II Diabetes Mellitus Signaling	39	.	P<0.01
KCNJ11	potassium inwardly-rectifying channel, subfamily J, member 11	.	25.6876
MAP3K5	mitogen-activated protein kinase kinase kinase 5	.	5.92576
NFKB2	nuclear factor of kappa light polypeptide gene enhancer in B-cells 2 (p49/p100)	.	5.65293
ATM	ataxia telangiectasia mutated	.	2.464
PRKCD	protein kinase C, delta	.	1.67018
ACSL6	acyl-CoA synthetase long-chain family member 6	.	-1.60547
PIK3CA	phosphatidylinositol-4,5-bisphosphate 3-kinase, catalytic subunit alpha	.	-1.70882
INSR	insulin receptor	.	-1.90924
CD36	CD36 molecule (thrombospondin receptor)	.	-2.29979
ACSL5	acyl-CoA synthetase long-chain family member 5	.	-4.21637
TNF	tumor necrosis factor	.	-4.55673	-26.2273
MAPK10	mitogen-activated protein kinase 10	.	-4.60117
SLC27A2	solute carrier family 27 (fatty acid transporter), member 2	.			1.65328		1.62169
TNFRSF1A	tumor necrosis factor receptor superfamily, member 1A	.		-1.60882
		.
Nicotine Degradation III	40	.	P<0.01		P<0.01
CYP51A1	cytochrome P450, family 51, subfamily A, polypeptide 1	.	2.6217		3.06524		2.27837
CYP2J2	cytochrome P450, family 2, subfamily J, polypeptide 2	.	1.78757
AOX1	aldehyde oxidase 1	.	-1.4651
UGT2A3	UDP glucuronosyltransferase 2 family, polypeptide A3	.	-1.62902
CYP1A1	cytochrome P450, family 1, subfamily A, polypeptide 1	.	-1.66728	1.76786					1.84506
CYP2F1	cytochrome P450, family 2, subfamily F, polypeptide 1	.	-1.78633		1.56808		1.57352
UGT1A6	UDP glucuronosyltransferase 1 family, polypeptide A6	.	-1.93455
CYP2A7	cytochrome P450, family 2, subfamily A, polypeptide 7	.		2.25324	2.26106
CYP2U1	cytochrome P450, family 2, subfamily U, polypeptide 1	.		1.49381
		.
Lymphotoxin β Receptor Signaling	41	.	P<0.01
NFKB2	nuclear factor of kappa light polypeptide gene enhancer in B-cells 2 (p49/p100)	.	5.65293
ATM	ataxia telangiectasia mutated	.	2.464
CYCS	cytochrome c, somatic	.	2.07005
DIABLO	diablo, IAP-binding mitochondrial protein	.	1.73448
PIK3CA	phosphatidylinositol-4,5-bisphosphate 3-kinase, catalytic subunit alpha	.	-1.70882
CREBBP	CREB binding protein	.	-1.88035
VCAM1	vascular cell adhesion molecule 1	.	-5.49454
		.
LPS-stimulated MAPK Signaling	42	.	P<0.01
MAP3K5	mitogen-activated protein kinase kinase kinase 5	.	5.92576
NFKB2	nuclear factor of kappa light polypeptide gene enhancer in B-cells 2 (p49/p100)	.	5.65293
ATM	ataxia telangiectasia mutated	.	2.464
RAC1	ras-related C3 botulinum toxin substrate 1 (rho family, small GTP binding protein Rac1)	.	1.81693
PRKCD	protein kinase C, delta	.	1.67018
LBP	lipopolysaccharide binding protein	.	-1.47836
PIK3CA	phosphatidylinositol-4,5-bisphosphate 3-kinase, catalytic subunit alpha	.	-1.70882
MAPK10	mitogen-activated protein kinase 10	.	-4.60117
JUN	jun proto-oncogene	.			-1.69819
CREB1	cAMP responsive element binding protein 1	.			14.43				-18.3792
FOS	FBJ murine osteosarcoma viral oncogene homolog	.		10.6221
		.
RAR Activation	43	.	P<0.01
ERCC3	excision repair cross-complementing rodent repair deficiency, complementation group 3	.	7.93373
CSK	c-src tyrosine kinase	.	5.96698
MAP3K5	mitogen-activated protein kinase kinase kinase 5	.	5.92576
NFKB2	nuclear factor of kappa light polypeptide gene enhancer in B-cells 2 (p49/p100)	.	5.65293
PRKACB	protein kinase, cAMP-dependent, catalytic, beta	.	3.24001
RAC1	ras-related C3 botulinum toxin substrate 1 (rho family, small GTP binding protein Rac1)	.	1.81693
PML	promyelocytic leukemia	.	1.77276
RDH12	retinol dehydrogenase 12 (all-trans/9-cis/11-cis)	.	1.67133
PRKCD	protein kinase C, delta	.	1.67018
SMAD1	SMAD family member 1	.	-1.46713
PIK3CA	phosphatidylinositol-4,5-bisphosphate 3-kinase, catalytic subunit alpha	.	-1.70882
CREBBP	CREB binding protein	.	-1.88035
SMARCA2	SWI/SNF related, matrix associated, actin dependent regulator of chromatin, subfamily a, member 2	.	-2.0648
MAPK10	mitogen-activated protein kinase 10	.	-4.60117
JUN	jun proto-oncogene	.			-1.69819
PTEN	phosphatase and tensin homolog	.			-1.55401
		.
Glucocorticoid Receptor Signaling	44	.	P<0.01
IFNG	interferon, gamma	.	9.90392
ERCC3	excision repair cross-complementing rodent repair deficiency, complementation group 3	.	7.93373
PRL	prolactin	.	4.79656
NOS2	nitric oxide synthase 2, inducible	.	4.54727
PRKACB	protein kinase, cAMP-dependent, catalytic, beta	.	3.24001
ATM	ataxia telangiectasia mutated	.	2.464
HSPA4	heat shock 70kDa protein 4	.	2.25636
RAC1	ras-related C3 botulinum toxin substrate 1 (rho family, small GTP binding protein Rac1)	.	1.81693
HSPA5	heat shock 70kDa protein 5 (glucose-regulated protein, 78kDa)	.	1.78788	-1.65099	-1.86768		-1.86348	-1.76052	-1.91543
HSPA8	heat shock 70kDa protein 8	.	1.67675	1.94801
HSPA9	heat shock 70kDa protein 9 (mortalin)	.	1.66902
PTGES3	prostaglandin E synthase 3 (cytosolic)	.	1.54971
PIK3CA	phosphatidylinositol-4,5-bisphosphate 3-kinase, catalytic subunit alpha	.	-1.70882
CREBBP	CREB binding protein	.	-1.88035
SMARCA2	SWI/SNF related, matrix associated, actin dependent regulator of chromatin, subfamily a, member 2	.	-2.0648
TNF	tumor necrosis factor	.	-4.55673	-26.2273
MAPK10	mitogen-activated protein kinase 10	.	-4.60117
VCAM1	vascular cell adhesion molecule 1	.	-5.49454
JUN	jun proto-oncogene	.			-1.69819
CREB1	cAMP responsive element binding protein 1	.			14.43				-18.3792
TAF2	TAF2 RNA polymerase II, TATA box binding protein (TBP)-associated factor, 150kDa	.			2.38171
FOS	FBJ murine osteosarcoma viral oncogene homolog	.		10.6221
MED14	mediator complex subunit 14	.		-5.10532
		.
Sertoli Cell-Sertoli Cell Junction Signaling	45	.	P<0.01
MAP3K5	mitogen-activated protein kinase kinase kinase 5	.	5.92576
NOS2	nitric oxide synthase 2, inducible	.	4.54727
PRKACB	protein kinase, cAMP-dependent, catalytic, beta	.	3.24001
MTMR2	myotubularin related protein 2	.	2.18556
TUBA3D	tubulin, alpha 3d	.	1.92652
RAC1	ras-related C3 botulinum toxin substrate 1 (rho family, small GTP binding protein Rac1)	.	1.81693
OCLN	occludin	.	1.65749	1.6144
TUBA1C	tubulin, alpha 1c	.	1.62338
TUBB4B	tubulin, beta 4B class IVb	.	1.61608
TUBB3	Tubulin beta-3 chain	.	1.54221
TUBB	tubulin, beta class I	.	1.5003
TUBB4A	tubulin, beta 4A class IVa	.	1.44193
TNF	tumor necrosis factor	.	-4.55673	-26.2273
MAPK10	mitogen-activated protein kinase 10	.	-4.60117
JUN	jun proto-oncogene	.			-1.69819
PTEN	phosphatase and tensin homolog	.			-1.55401
ITGB1	integrin, beta 1 (fibronectin receptor, beta polypeptide, antigen CD29 includes MDF2, MSK12)	.		-1.60103
TNFRSF1A	tumor necrosis factor receptor superfamily, member 1A	.		-1.60882
TUBA4A	tubulin, alpha 4a	.		-1.83401
JUP	junction plakoglobin	.		1.80375
		.
P2Y Purigenic Receptor Signaling Pathway	46	.	P<0.01						P<0.01
NFKB2	nuclear factor of kappa light polypeptide gene enhancer in B-cells 2 (p49/p100)	.	5.65293
PRKACB	protein kinase, cAMP-dependent, catalytic, beta	.	3.24001
GNAQ	guanine nucleotide binding protein (G protein), q polypeptide	.	2.92209
ATM	ataxia telangiectasia mutated	.	2.464
PRKCD	protein kinase C, delta	.	1.67018
ITGB3	integrin, beta 3 (platelet glycoprotein IIIa, antigen CD61)	.	1.47121	1.48144
ATF4	activating transcription factor 4	.	-1.42603	-1.60103					-1.55401
PIK3CA	phosphatidylinositol-4,5-bisphosphate 3-kinase, catalytic subunit alpha	.	-1.70882
CREBBP	CREB binding protein	.	-1.88035
GNAI2	guanine nucleotide binding protein (G protein), alpha inhibiting activity polypeptide 2	.	-2.53034				-2.3473	-2.65737	-2.43344
P2RY1	purinergic receptor P2Y, G-protein coupled, 1	.	-5.4039	-3.93128	-4.12959		-4.25748		-5.93398
JUN	jun proto-oncogene	.			-1.69819
CREB1	cAMP responsive element binding protein 1	.			14.43				-18.3792
FOS	FBJ murine osteosarcoma viral oncogene homolog	.		10.6221
		.
Cytotoxic T Lymphocyte-mediated Apoptosis of Target Cells	47	.	P<0.01
CYCS	cytochrome c, somatic	.	2.07005
HLA-A	major histocompatibility complex, class I, A	.	1.78262
CASP8	caspase 8, apoptosis-related cysteine peptidase	.	1.59107
FADD	Fas (TNFRSF6)-associated via death domain	.	1.42998
PRF1	perforin 1 (pore forming protein)	.	-6.95476	1.85575	2.48027		1.88296		2.24156
		.
IL-8 Signaling	48	.	P<0.01
PLD2	phospholipase D2	.	7.18506
ATM	ataxia telangiectasia mutated	.	2.464
CSTB	cystatin B (stefin B)	.	2.00277
RAC1	ras-related C3 botulinum toxin substrate 1 (rho family, small GTP binding protein Rac1)	.	1.81693
PRKCD	protein kinase C, delta	.	1.67018
MYL12B	myosin, light chain 12B, regulatory	.	1.63467
ITGB3	integrin, beta 3 (platelet glycoprotein IIIa, antigen CD61)	.	1.47121	1.48144
IQGAP1	IQ motif containing GTPase activating protein 1	.	-1.56049	-1.65749			2.36854
PIK3CA	phosphatidylinositol-4,5-bisphosphate 3-kinase, catalytic subunit alpha	.	-1.70882
CCND1	cyclin D1	.	-1.76418
GNAI2	guanine nucleotide binding protein (G protein), alpha inhibiting activity polypeptide 2	.	-2.53034				-2.3473	-2.65737	-2.43344
MAPK10	mitogen-activated protein kinase 10	.	-4.60117
VCAM1	vascular cell adhesion molecule 1	.	-5.49454
FLT4	fms-related tyrosine kinase 4	.	-10.3603
FOS	FBJ murine osteosarcoma viral oncogene homolog	.		10.6221
ARRB2	arrestin, beta 2	.		1.9711
PLD3	phospholipase D family, member 3	.		1.90132
		.
Estrogen Biosynthesis	49	.	P<0.01		P<0.01
CYP51A1	cytochrome P450, family 51, subfamily A, polypeptide 1	.	2.6217		3.06524		2.27837
CYP2J2	cytochrome P450, family 2, subfamily J, polypeptide 2	.	1.78757
HSD17B12	hydroxysteroid (17-beta) dehydrogenase 12	.	1.71594
HSD17B14	hydroxysteroid (17-beta) dehydrogenase 14	.	1.69937
CYP1A1	cytochrome P450, family 1, subfamily A, polypeptide 1	.	-1.66728	1.76786					1.84506
CYP2F1	cytochrome P450, family 2, subfamily F, polypeptide 1	.	-1.78633		1.56808		1.57352
CYP2A7	cytochrome P450, family 2, subfamily A, polypeptide 7	.		2.25324	2.26106
CYP2U1	cytochrome P450, family 2, subfamily U, polypeptide 1	.		1.49381
		.
NGF Signaling	50	.	P<0.01
MAP3K5	mitogen-activated protein kinase kinase kinase 5	.	5.92576
NFKB2	nuclear factor of kappa light polypeptide gene enhancer in B-cells 2 (p49/p100)	.	5.65293
ATM	ataxia telangiectasia mutated	.	2.464
RAC1	ras-related C3 botulinum toxin substrate 1 (rho family, small GTP binding protein Rac1)	.	1.81693
PRKCD	protein kinase C, delta	.	1.67018
RAP1B	RAP1B, member of RAS oncogene family	.	1.48968
ATF4	activating transcription factor 4	.	-1.42603	-1.60103					-1.55401
PIK3CA	phosphatidylinositol-4,5-bisphosphate 3-kinase, catalytic subunit alpha	.	-1.70882
CREBBP	CREB binding protein	.	-1.88035
MAPK10	mitogen-activated protein kinase 10	.	-4.60117
CREB1	cAMP responsive element binding protein 1	.			14.43				-18.3792
		.
Virus Entry via Endocytic Pathways	51	.	P<0.01
CLTC	clathrin, heavy chain (Hc)	.	7.48499
ATM	ataxia telangiectasia mutated	.	2.464
RAC1	ras-related C3 botulinum toxin substrate 1 (rho family, small GTP binding protein Rac1)	.	1.81693
HLA-A	major histocompatibility complex, class I, A	.	1.78262
PRKCD	protein kinase C, delta	.	1.67018
ITGB3	integrin, beta 3 (platelet glycoprotein IIIa, antigen CD61)	.	1.47121	1.48144
AP2M1	adaptor-related protein complex 2, mu 1 subunit	.	1.41421
PIK3CA	phosphatidylinositol-4,5-bisphosphate 3-kinase, catalytic subunit alpha	.	-1.70882
ABL1	c-abl oncogene 1, non-receptor tyrosine kinase	.	-12.8616
ITGB1	integrin, beta 1 (fibronectin receptor, beta polypeptide, antigen CD29 includes MDF2, MSK12)	.		-1.60103
ITGA6	integrin, alpha 6	.		1.53688
		.
MSP-RON Signaling Pathway	52	.	P<0.01
IFNG	interferon, gamma	.	9.90392
CSF1	colony stimulating factor 1 (macrophage)	.	5.8604
NOS2	nitric oxide synthase 2, inducible	.	4.54727
ATM	ataxia telangiectasia mutated	.	2.464
PIK3CA	phosphatidylinositol-4,5-bisphosphate 3-kinase, catalytic subunit alpha	.	-1.70882
TNF	tumor necrosis factor	.	-4.55673	-26.2273
		.
Xenobiotic Metabolism Signaling	53	.	P<0.01
MAP3K5	mitogen-activated protein kinase kinase kinase 5	.	5.92576
NFKB2	nuclear factor of kappa light polypeptide gene enhancer in B-cells 2 (p49/p100)	.	5.65293
NOS2	nitric oxide synthase 2, inducible	.	4.54727
PPP2CA	protein phosphatase 2, catalytic subunit, alpha isozyme	.	3.2065
ATM	ataxia telangiectasia mutated	.	2.464
PRKCD	protein kinase C, delta	.	1.67018
PTGES3	prostaglandin E synthase 3 (cytosolic)	.	1.54971
AHR	aryl hydrocarbon receptor	.	-1.50733
CES2	carboxylesterase 2	.	-1.64718
CYP1A1	cytochrome P450, family 1, subfamily A, polypeptide 1	.	-1.66728	1.76786					1.84506
PIK3CA	phosphatidylinositol-4,5-bisphosphate 3-kinase, catalytic subunit alpha	.	-1.70882
CAT	catalase	.	-1.79378
MGST1	microsomal glutathione S-transferase 1	.	-1.81378
CES5A	carboxylesterase 5A	.	-1.8302
CREBBP	CREB binding protein	.	-1.88035
UGT1A6	UDP glucuronosyltransferase 1 family, polypeptide A6	.	-1.93455
TNF	tumor necrosis factor	.	-4.55673	-26.2273
AHRR	aryl-hydrocarbon receptor repressor	.	-6.58873
CUL3	cullin 3	.		2.17046
CAMK1	calcium/calmodulin-dependent protein kinase I	.		1.44794					1.57352
CAMK1D	calcium/calmodulin-dependent protein kinase ID	.		1.75443					1.81882
RBX1	ring-box 1, E3 ubiquitin protein ligase	.		2.20687				2.83628
PPP2R5E	protein phosphatase 2, regulatory subunit B', epsilon isoform	.		1.70764
		.
fMLP Signaling in Neutrophils	54	.	P<0.01
NFKB2	nuclear factor of kappa light polypeptide gene enhancer in B-cells 2 (p49/p100)	.	5.65293
NCF1	neutrophil cytosolic factor 1	.	2.55443
ATM	ataxia telangiectasia mutated	.	2.464
RAC1	ras-related C3 botulinum toxin substrate 1 (rho family, small GTP binding protein Rac1)	.	1.81693
ACTR2	ARP2 actin-related protein 2 homolog (yeast)	.	1.78757
PRKCD	protein kinase C, delta	.	1.67018
ACTR3	ARP3 actin-related protein 3 homolog (yeast)	.	1.49589
ARPC1A	actin related protein 2/3 complex, subunit 1A, 41kDa	.	1.42306
PIK3CA	phosphatidylinositol-4,5-bisphosphate 3-kinase, catalytic subunit alpha	.	-1.70882
GNAI2	guanine nucleotide binding protein (G protein), alpha inhibiting activity polypeptide 2	.	-2.53034				-2.3473	-2.65737	-2.43344
		.
ERK5 Signaling	55	.	P<0.01
GNAQ	guanine nucleotide binding protein (G protein), q polypeptide	.	2.92209
YWHAE	tyrosine 3-monooxygenase/tryptophan 5-monooxygenase activation protein, epsilon	.	1.57789
YWHAZ	tyrosine 3-monooxygenase/tryptophan 5-monooxygenase activation protein, zeta	.	1.53475
YWHAB	tyrosine 3-monooxygenase/tryptophan 5-monooxygenase activation protein, beta	.	1.45649
ATF4	activating transcription factor 4	.	-1.42603	-1.60103					-1.55401
CREBBP	CREB binding protein	.	-1.88035
YWHAG	tyrosine 3-monooxygenase/tryptophan 5-monooxygenase activation protein, gamma	.	-1.89605
CREB1	cAMP responsive element binding protein 1	.			14.43				-18.3792
FOS	FBJ murine osteosarcoma viral oncogene homolog	.		10.6221
		.
Cell Cycle: G2/M DNA Damage Checkpoint Regulation	56	.	P<0.01
ATM	ataxia telangiectasia mutated	.	2.464
YWHAE	tyrosine 3-monooxygenase/tryptophan 5-monooxygenase activation protein, epsilon	.	1.57789
YWHAZ	tyrosine 3-monooxygenase/tryptophan 5-monooxygenase activation protein, zeta	.	1.53475
YWHAB	tyrosine 3-monooxygenase/tryptophan 5-monooxygenase activation protein, beta	.	1.45649
YWHAG	tyrosine 3-monooxygenase/tryptophan 5-monooxygenase activation protein, gamma	.	-1.89605
ABL1	c-abl oncogene 1, non-receptor tyrosine kinase	.	-12.8616
		.
Zymosterol Biosynthesis	57	.	P<0.01		P<0.01		P<0.01
CYP51A1	cytochrome P450, family 51, subfamily A, polypeptide 1	.	2.6217		3.06524		2.27837
MSMO1	methylsterol monooxygenase 1	.	2.44867	2.46058
NSDHL	NAD(P) dependent steroid dehydrogenase-like	.	2.36362
TM7SF2	transmembrane 7 superfamily member 2	.	1.52045		2.06265		1.78262	1.65864
		.
Breast Cancer Regulation by Stathmin1	58	.	P<0.01
PRKACB	protein kinase, cAMP-dependent, catalytic, beta	.	3.24001
PPP2CA	protein phosphatase 2, catalytic subunit, alpha isozyme	.	3.2065
GNAQ	guanine nucleotide binding protein (G protein), q polypeptide	.	2.92209
ATM	ataxia telangiectasia mutated	.	2.464
TUBA3D	tubulin, alpha 3d	.	1.92652
RAC1	ras-related C3 botulinum toxin substrate 1 (rho family, small GTP binding protein Rac1)	.	1.81693
PRKCD	protein kinase C, delta	.	1.67018
TUBA1C	tubulin, alpha 1c	.	1.62338
TUBB4B	tubulin, beta 4B class IVb	.	1.61608
TUBB3	Tubulin beta-3 chain	.	1.54221
TUBB	tubulin, beta class I	.	1.5003
TUBB4A	tubulin, beta 4A class IVa	.	1.44193
PIK3CA	phosphatidylinositol-4,5-bisphosphate 3-kinase, catalytic subunit alpha	.	-1.70882
GNAI2	guanine nucleotide binding protein (G protein), alpha inhibiting activity polypeptide 2	.	-2.53034				-2.3473	-2.65737	-2.43344
CALM2	calmodulin 2 (phosphorylase kinase, delta)	.		1.76908
PPP1CC	protein phosphatase 1, catalytic subunit, gamma isozyme	.		1.71238
CAMK1	calcium/calmodulin-dependent protein kinase I	.		1.44794					1.57352
CAMK1D	calcium/calmodulin-dependent protein kinase ID	.		1.75443					1.81882
TUBA4A	tubulin, alpha 4a	.		-1.83401
PPP2R5E	protein phosphatase 2, regulatory subunit B', epsilon isoform	.		1.70764
		.
Molecular Mechanisms of Cancer	59	.	P<0.01
MAP3K5	mitogen-activated protein kinase kinase kinase 5	.	5.92576
NFKB2	nuclear factor of kappa light polypeptide gene enhancer in B-cells 2 (p49/p100)	.	5.65293
PRKACB	protein kinase, cAMP-dependent, catalytic, beta	.	3.24001
GNAQ	guanine nucleotide binding protein (G protein), q polypeptide	.	2.92209
ATM	ataxia telangiectasia mutated	.	2.464
CYCS	cytochrome c, somatic	.	2.07005
RAC1	ras-related C3 botulinum toxin substrate 1 (rho family, small GTP binding protein Rac1)	.	1.81693
DIABLO	diablo, IAP-binding mitochondrial protein	.	1.73448
PRKCD	protein kinase C, delta	.	1.67018
CASP8	caspase 8, apoptosis-related cysteine peptidase	.	1.59107
RAP1B	RAP1B, member of RAS oncogene family	.	1.48968
FADD	Fas (TNFRSF6)-associated via death domain	.	1.42998
SMAD1	SMAD family member 1	.	-1.46713
FZD8	frizzled family receptor 8	.	-1.54435		1.53262		1.54649
FZD7	frizzled family receptor 7	.	-1.66902
PIK3CA	phosphatidylinositol-4,5-bisphosphate 3-kinase, catalytic subunit alpha	.	-1.70882
CCND1	cyclin D1	.	-1.76418
CREBBP	CREB binding protein	.	-1.88035
LRP6	low density lipoprotein receptor-related protein 6	.	-1.99308
GNAI2	guanine nucleotide binding protein (G protein), alpha inhibiting activity polypeptide 2	.	-2.53034				-2.3473	-2.65737	-2.43344
MAPK10	mitogen-activated protein kinase 10	.	-4.60117
ABL1	c-abl oncogene 1, non-receptor tyrosine kinase	.	-12.8616
		.
T Cell Receptor Signaling	60	.	P<0.01
CD8B	CD8 Antigen, Beta Polypeptide 1	.	13.6233
CSK	c-src tyrosine kinase	.	5.96698
NFKB2	nuclear factor of kappa light polypeptide gene enhancer in B-cells 2 (p49/p100)	.	5.65293
ATM	ataxia telangiectasia mutated	.	2.464
MALT1	mucosa associated lymphoid tissue lymphoma translocation gene 1	.	1.88426
RAC1	ras-related C3 botulinum toxin substrate 1 (rho family, small GTP binding protein Rac1)	.	1.81693
CD28	CD28 molecule	.	-1.44393
PIK3CA	phosphatidylinositol-4,5-bisphosphate 3-kinase, catalytic subunit alpha	.	-1.70882
ZAP70	zeta-chain (TCR) associated protein kinase 70kDa	.	-1.71951
JUN	jun proto-oncogene	.			-1.69819
CALM2	calmodulin 2 (phosphorylase kinase, delta)	.		1.76908
FOS	FBJ murine osteosarcoma viral oncogene homolog	.		10.6221
		.
Macropinocytosis Signaling	61	.	P<0.01
CSF1	colony stimulating factor 1 (macrophage)	.	5.8604
ATM	ataxia telangiectasia mutated	.	2.464
ABI1	abl-interactor 1	.	1.9602
RAC1	ras-related C3 botulinum toxin substrate 1 (rho family, small GTP binding protein Rac1)	.	1.81693
PRKCD	protein kinase C, delta	.	1.67018
ITGB3	integrin, beta 3 (platelet glycoprotein IIIa, antigen CD61)	.	1.47121	1.48144
PIK3CA	phosphatidylinositol-4,5-bisphosphate 3-kinase, catalytic subunit alpha	.	-1.70882
MRC1	mannose receptor, C type 1	.			-2.97729
ITGB1	integrin, beta 1 (fibronectin receptor, beta polypeptide, antigen CD29 includes MDF2, MSK12)	.		-1.60103
		.
Hepatic Fibrosis / Hepatic Stellate Cell Activation	62	.	P<0.01
IFNG	interferon, gamma	.	9.90392
CSF1	colony stimulating factor 1 (macrophage)	.	5.8604
NFKB2	nuclear factor of kappa light polypeptide gene enhancer in B-cells 2 (p49/p100)	.	5.65293
IL1R1	interleukin 1 receptor, type I	.	2.27995
IL4R	interleukin 4 receptor	.	1.69937
MYH9	myosin, heavy chain 9, non-muscle	.	1.47939
IL6R	interleukin 6 receptor	.	-1.44995
LBP	lipopolysaccharide binding protein	.	-1.47836
COL4A1	collagen, type IV, alpha 1	.	-1.49381
ECE1	endothelin converting enzyme 1	.	-1.51992
MYH7	myosin, heavy chain 7, cardiac muscle, beta	.	-3.47256
TNF	tumor necrosis factor	.	-4.55673	-26.2273
VCAM1	vascular cell adhesion molecule 1	.	-5.49454
FLT4	fms-related tyrosine kinase 4	.	-10.3603
FGF2	fibroblast growth factor 2 (basic)	.		-1.47325
TNFRSF1A	tumor necrosis factor receptor superfamily, member 1A	.		-1.60882
MMP13	matrix metallopeptidase 13 (collagenase 3)	.		-1.94127	-2.36199		-2.18758		-2.42447
		.
γ-linolenate Biosynthesis II (Animals)	63	.	P<0.01		P<0.01		P<0.01
CYB5A	cytochrome b5 type A (microsomal)	.	1.70527
CYB5R3	cytochrome b5 reductase 3	.	1.47325		1.55833
ACSL6	acyl-CoA synthetase long-chain family member 6	.	-1.60547
ACSL5	acyl-CoA synthetase long-chain family member 5	.	-4.21637
SLC27A2	solute carrier family 27 (fatty acid transporter), member 2	.			1.65328		1.62169
FADS2	fatty acid desaturase 2	.			2.07538		1.95342	2.35055
FADS1	fatty acid desaturase 1	.			1.88884		1.86865
		.
UDP-N-acetyl-D-galactosamine Biosynthesis II	64	.	P<0.01
GALE	UDP-galactose-4-epimerase	.	1.76296
GNPNAT1	glucosamine-phosphate N-acetyltransferase 1	.	1.75808
GPI	glucose-6-phosphate isomerase	.	1.41814
UAP1	UDP-N-acteylglucosamine pyrophosphorylase 1	.	1.41814
		.
Nicotine Degradation II	65	.	P<0.01		P<0.01
CYP51A1	cytochrome P450, family 51, subfamily A, polypeptide 1	.	2.6217		3.06524		2.27837
CYP2J2	cytochrome P450, family 2, subfamily J, polypeptide 2	.	1.78757
AOX1	aldehyde oxidase 1	.	-1.4651
UGT2A3	UDP glucuronosyltransferase 2 family, polypeptide A3	.	-1.62902
CYP1A1	cytochrome P450, family 1, subfamily A, polypeptide 1	.	-1.66728	1.76786					1.84506
CYP2F1	cytochrome P450, family 2, subfamily F, polypeptide 1	.	-1.78633		1.56808		1.57352
UGT1A6	UDP glucuronosyltransferase 1 family, polypeptide A6	.	-1.93455
CYP2A7	cytochrome P450, family 2, subfamily A, polypeptide 7	.		2.25324	2.26106
CYP2U1	cytochrome P450, family 2, subfamily U, polypeptide 1	.		1.49381
		.
Rac Signaling	66	.	P<0.01
NFKB2	nuclear factor of kappa light polypeptide gene enhancer in B-cells 2 (p49/p100)	.	5.65293
ATM	ataxia telangiectasia mutated	.	2.464
RAC1	ras-related C3 botulinum toxin substrate 1 (rho family, small GTP binding protein Rac1)	.	1.81693
ACTR2	ARP2 actin-related protein 2 homolog (yeast)	.	1.78757
ACTR3	ARP3 actin-related protein 3 homolog (yeast)	.	1.49589
ARPC1A	actin related protein 2/3 complex, subunit 1A, 41kDa	.	1.42306
IQGAP1	IQ motif containing GTPase activating protein 1	.	-1.56049	-1.65749			2.36854
PIK3CA	phosphatidylinositol-4,5-bisphosphate 3-kinase, catalytic subunit alpha	.	-1.70882
PIP5K1A	phosphatidylinositol-4-phosphate 5-kinase, type I, alpha	.	-4.73052
JUN	jun proto-oncogene	.			-1.69819
ITGB1	integrin, beta 1 (fibronectin receptor, beta polypeptide, antigen CD29 includes MDF2, MSK12)	.		-1.60103
CFL2	cofilin 2 (muscle)	.		7.97785
		.
Aryl Hydrocarbon Receptor Signaling	67	.	P<0.01
NFKB2	nuclear factor of kappa light polypeptide gene enhancer in B-cells 2 (p49/p100)	.	5.65293
ATM	ataxia telangiectasia mutated	.	2.464
PTGES3	prostaglandin E synthase 3 (cytosolic)	.	1.54971
AHR	aryl hydrocarbon receptor	.	-1.50733
CYP1A1	cytochrome P450, family 1, subfamily A, polypeptide 1	.	-1.66728	1.76786					1.84506
DHFR	dihydrofolate reductase	.	-1.73027
NFIC	nuclear factor I/C (CCAAT-binding transcription factor)	.	-1.74473
CCND1	cyclin D1	.	-1.76418
MGST1	microsomal glutathione S-transferase 1	.	-1.81378
TNF	tumor necrosis factor	.	-4.55673	-26.2273
AHRR	aryl-hydrocarbon receptor repressor	.	-6.58873
JUN	jun proto-oncogene	.			-1.69819
FOS	FBJ murine osteosarcoma viral oncogene homolog	.		10.6221
		.
PXR/RXR Activation	68	.	P<0.01	P<0.01
PRKACB	protein kinase, cAMP-dependent, catalytic, beta	.	3.24001
ALAS1	aminolevulinate, delta-, synthase 1	.	1.90957	1.89343	-2.0167
SCD	stearoyl-CoA desaturase (delta-9-desaturase)	.	1.79502
CES2	carboxylesterase 2	.	-1.64718
ABCB9	ATP-binding cassette, sub-family B (MDR/TAP), member 9	.	-1.88296
INSR	insulin receptor	.	-1.90924
TNF	tumor necrosis factor	.	-4.55673	-26.2273
CYP2A7	cytochrome P450, family 2, subfamily A, polypeptide 7	.		2.25324	2.26106
G6PC	glucose-6-phosphatase, catalytic subunit	.		2.73397	3.10588		3.16017		2.62624
HNF4A	hepatocyte nuclear factor 4, alpha	.		1.67714
